# Supplementary material for: Retracing the path of evolution: polymorphisms of aspA codon 363 shape the fitness of Yersinia pestis
Source: Emerg Microbes Infect. 2025 Jul 10;14(1):2532700. doi: 10.1080/22221751.2025.2532700 (PMC12291239; doi:10.1080/22221751.2025.2532700)
Supplement: Revised Table S3.xlsx [file TEMI_A_2532700_SM8999.xlsx]

## Sheet: Table S3--strain information
strain name	phylogroup	aspA type	source	site	date	accession number	Note*
AE1175	0.ANT4	TTG	human	Germany	426-571 CE	PRJEB14851	aDNA of 1st pandemic
A120	0.ANT4	TTG	human	Germany	533 ± 98 CE	PRJNA231474	aDNA of 1st pandemic
A76	0.ANT4	TTG	human	Germany	504 ± 61 CE	PRJNA231474	aDNA of 1st pandemic
DA101	0.ANT4	TTG	human	UchKurbu	～200 CE	PRJEB25891	aDNA of 1st pandemic
DIT003	0.ANT4	TTG	human	Germany	500–600	PRJEB29991	aDNA of 1st pandemic
EDI001	0.ANT4	TTG	human	UK	500–550	PRJEB29991	aDNA of 1st pandemic
EDI003	0.ANT4	TTG	human	UK	500–550	PRJEB29991	aDNA of 1st pandemic
EDI004	0.ANT4	TTG	human	UK	500–550	PRJEB29991	aDNA of 1st pandemic
LSD001	0.ANT4	TTG	human	France	750–800	PRJEB29991	aDNA of 1st pandemic
LSD023	0.ANT4	TTG	human	France	NA	PRJEB29991	aDNA of 1st pandemic
LVC_merged	0.ANT4	TTG	human	France	400–600	PRJEB29991	aDNA of 1st pandemic
PET004	0.ANT4	TTG	human	Germany	570–600	PRJEB29991	aDNA of 1st pandemic
UNT003	0.ANT4	TTG	human	Germany	550–600	PRJEB29991	aDNA of 1st pandemic
VAL001	0.ANT4	TTG	human	Spain	500–700	PRJEB29991	aDNA of 1st pandemic
RISE505	0.PRE	GTG	human	Russia	1746–1626 BCE	PRJEB10885	aDNA of prehistory plague
RISE509	0.PRE	GTG	human	Russia	2887–2677 BCE	PRJEB10885	aDNA of prehistory plague
RV2039	0.PRE	GTG	human	Latvia	5300-5050 calBP	PRJEB42185	aDNA of prehistory plague
Gyvakarai1	0.PRE	GTG	human	Lithuania	4,030 ± 30 BP	SAMEA104233046	aDNA of prehistory plague
KunilaII	0.PRE	GTG	human	Estonia	3,960 ± 40 BP	SAMEA104233047	aDNA of prehistory plague
1343UnTal85	0.PRE	GTG	human	Germany	3,819 ± 24 BP	SAMEA104233049	aDNA of prehistory plague
Post6	0.PRE	GTG	human	Germany	3,574 ± 19 BP	SAMEA104233048	aDNA of prehistory plague
RK1001	0.PRE	GTG	human	Russia	4,171 ± 22 BP	SAMEA104233051	aDNA of prehistory plague
GEN72	0.PRE	GTG	human	Croatia	4,176 ± 28 BP	SAMEA104233050	aDNA of prehistory plague
Gok2	0.PRE	GTG	human	Sweden	4900 BP	PRJEB6090	aDNA of prehistory plague
GLZ001	0.PRE	GTG	human	Russia	2838-2495 BC	PRJEB37007	aDNA of prehistory plague
GLZ002	0.PRE	GTG	human	Russia	2568-2350 BC	PRJEB37007	aDNA of prehistory plague
I5884	0.PRE	GTG	human	Ukraine	4840-4646 BP	PRJEB51099	aDNA of prehistory plague
VLI092	0.PRE	GTG	human	Czech	4832-4619 BP	PRJEB51099	aDNA of prehistory plague
KNK001	0.PRE	GTG	human	Russia	4827-4585 BP	PRJEB51099	aDNA of prehistory plague
GRS004	0.PRE	GTG	human	Germany	4800-4524 BP	PRJEB51099	aDNA of prehistory plague
HOP001	0.PRE	GTG	human	Czech	4405-4152 BP	PRJEB51099	aDNA of prehistory plague
HOP004	0.PRE	GTG	human	Czech	4400-4100 BP	PRJEB51099	aDNA of prehistory plague
KLZ001	0.PRE	GTG	human	Russia	4243-4091 BP	PRJEB51099	aDNA of prehistory plague
CHC004	0.PRE	GTG	human	Poland	4085-3873 BP	PRJEB51099	aDNA of prehistory plague
KLE031	0.PRE	GTG	human	Germany	3959-3720 BP	PRJEB51099	aDNA of prehistory plague
MIB054	0.PRE	GTG	human	Czech	3899-3730 BP	PRJEB51099	aDNA of prehistory plague
KLE048	0.PRE	GTG	human	Germany	3818-3586 BP	PRJEB51099	aDNA of prehistory plague
OOH003	0.PRE	GTG	human	Germany	3586-3447 BP	PRJEB51099	aDNA of prehistory plague
ARS007	0.PRE	GTG	human	Mongolia	3288-3006 BP	PRJEB51099	aDNA of prehistory plague
KZL002	0.PRE	GTG	human	Kazakhstan	2736-2457 BP	PRJEB51099	aDNA of prehistory plague
VEL003	0.PRE	GTG	human	Czech	4516-4297 BP	PRJEB51099	aDNA of prehistory plague
GRH001	0.PRE	GTG	human	Russia	2849-2761 BP	PRJEB51099	aDNA of prehistory plague
SPN8	1.PRE	NA	human	Italy	1636	PRJEB27821	aDNA of 2nd pandemic
Rostov2039	1.PRE	NA	human	Russia	1762-1773	PRJEB35426	aDNA of 2nd pandemic
MAN008	1.PRE	TTG	human	Germany	1283-1390	PRJEB29990	aDNA of 2nd pandemic
COL001	1.PRE	TTG	human	Italy	14th C	PRJEB27821	aDNA of 2nd pandemic
Barcelona3031	1.PRE	TTG	human	Spain	1300-1420	PRJEB13664	aDNA of 2nd pandemic
BolgarCity2370	1.PRE	TTG	human	Russia	1362-1400	PRJEB13664	aDNA of 2nd pandemic
OSL1	1.PRE	TTG	human	Norway	1350	PRJEB24499	aDNA of 2nd pandemic
SLC1006	1.PRE	TTG	human	France	1348	PRJEB24499	aDNA of 2nd pandemic
BSS31	1.PRE	TTG	human	Italy	1348	PRJEB24499	aDNA of 2nd pandemic
Ber37	1.PRE	TTG	human	TheNetherland	1358-1360	PRJEB24499	aDNA of 2nd pandemic
Ber45	1.PRE	TTG	human	TheNetherland	1358-1360	PRJEB24499	aDNA of 2nd pandemic
LAI009	1.PRE	TTG	human	Russia	1300-1400	PRJEB29990	aDNA of 2nd pandemic
NAB003	1.PRE	TTG	human	Germany	1292-1392	PRJEB29990	aDNA of 2nd pandemic
TRP002	1.PRE	TTG	human	France	1347-1350	PRJEB29990	aDNA of 2nd pandemic
Gdansk8	1.PRE	TTG	human	Poland	1425-1469	PRJEB35426	aDNA of 2nd pandemic
BRA001	1.PRE	TTG	human	Germany	1618-1648	PRJEB29990	aDNA of 2nd pandemic
LBG002	1.PRE	TTG	human	Germany	1455-1632	PRJEB29990	aDNA of 2nd pandemic
NMS002	1.PRE	TTG	human	UK	1475-1536	PRJEB29990	aDNA of 2nd pandemic
STA001	1.PRE	TTG	human	Germany	1433-1523	PRJEB29990	aDNA of 2nd pandemic
STN002	1.PRE	TTG	human	Switzerland	1485-1635	PRJEB29990	aDNA of 2nd pandemic
STN007	1.PRE	TTG	human	Switzerland	1485-1635	PRJEB29990	aDNA of 2nd pandemic
STN008	1.PRE	TTG	human	Switzerland	1485-1635	PRJEB29990	aDNA of 2nd pandemic
STN013	1.PRE	TTG	human	Switzerland	1485-1635	PRJEB29990	aDNA of 2nd pandemic
STN014	1.PRE	TTG	human	Switzerland	1485-1635	PRJEB29990	aDNA of 2nd pandemic
STN019	1.PRE	TTG	human	Switzerland	1485-1635	PRJEB29990	aDNA of 2nd pandemic
STN020	1.PRE	TTG	human	Switzerland	1485-1635	PRJEB29990	aDNA of 2nd pandemic
STN021	1.PRE	TTG	human	Switzerland	1485-1635	PRJEB29990	aDNA of 2nd pandemic
SPN13	1.PRE	TTG	human	Italy	1636	PRJEB27821	aDNA of 2nd pandemic
SPN14	1.PRE	TTG	human	Italy	1636	PRJEB27821	aDNA of 2nd pandemic
SPN19	1.PRE	TTG	human	Italy	1636	PRJEB27821	aDNA of 2nd pandemic
SPN1	1.PRE	TTG	human	Italy	1636	PRJEB27821	aDNA of 2nd pandemic
SPN7	1.PRE	TTG	human	Italy	1636	PRJEB27821	aDNA of 2nd pandemic
G701	1.PRE	TTG	human	Latvia	1550-1650	PRJEB36413	aDNA of 2nd pandemic
Ellwangen549	1.PRE	TTG	human	Germany	1485-1627	PRJEB13664	aDNA of 2nd pandemic
LAR11	1.PRE	TTG	human	France	1629-1630	PRJEB43291	aDNA of 2nd pandemic
LAR8	1.PRE	TTG	human	France	1629-1630	PRJEB43291	aDNA of 2nd pandemic
OBS107	1.PRE	TTG	human	France	1722	PRJEB12163	aDNA of 2nd pandemic
OBS110	1.PRE	TTG	human	France	1722	PRJEB12163	aDNA of 2nd pandemic
OBS116	1.PRE	TTG	human	France	1722	PRJEB12163	aDNA of 2nd pandemic
OBS124	1.PRE	TTG	human	France	1722	PRJEB12163	aDNA of 2nd pandemic
OBS137	1.PRE	TTG	human	France	1722	PRJEB12163	aDNA of 2nd pandemic
BED024	1.PRE	TTG	human	UK	1560-1635	PRJEB29990	aDNA of 2nd pandemic
BED028	1.PRE	TTG	human	UK	1560-1635	PRJEB29990	aDNA of 2nd pandemic
BED030	1.PRE	TTG	human	UK	1560-1635	PRJEB29990	aDNA of 2nd pandemic
BED034	1.PRE	TTG	human	UK	1560-1635	PRJEB29990	aDNA of 2nd pandemic
CHE1	1.PRE	TTG	human	Russia	1720+	PRJEB27821	aDNA of 2nd pandemic
PEB10	1.PRE	TTG	human	Sweden	1710-11	PRJEB27821	aDNA of 2nd pandemic
Azov38	1.PRE	TTG	human	Russia	15th-18th	PRJEB35426	aDNA of 2nd pandemic
Rostov2033	1.PRE	TTG	human	Russia	1762-1773	PRJEB35426	aDNA of 2nd pandemic
RT5	0.PE8	TTG	human	Russia	3868–3704 calBP	PRJEB24296	aDNA of prehistory plague
I2470	0.PE8	TTG	human	Spain	3361-3181 calBP	PRJEB30874	aDNA of prehistory plague
42043	0.ANT1	TCG	vector	China	1983	GCA_009670475.1	modern genome
42098	0.ANT1	TCG	vector	China	1986	GCA_009669705.1	modern genome
42003	0.ANT1	TCG	rodent	China	1967	GCA_009670995.1	modern genome
164	0.ANT1	TTG	vector	China	1985	SRR069096	modern genome
42038	0.ANT1	TTG	vector	China	1983	GCA_009670575.1	modern genome
42039	0.ANT1	TTG	vector	China	1983	GCA_009670565.1	modern genome
42040	0.ANT1	TTG	vector	China	1983	GCA_009670545.1	modern genome
42042	0.ANT1	TTG	vector	China	1983	GCA_009670515.1	modern genome
42046	0.ANT1	TTG	vector	China	1984	GCA_009670445.1	modern genome
42047	0.ANT1	TTG	vector	China	1984	GCA_009670395.1	modern genome
42049	0.ANT1	TTG	vector	China	1986	GCA_009667985.1	modern genome
42050	0.ANT1	TTG	vector	China	1986	GCA_009670415.1	modern genome
42051	0.ANT1	TTG	vector	China	1986	GCA_009667945.1	modern genome
42052	0.ANT1	TTG	vector	China	1986	GCA_009670385.1	modern genome
42054	0.ANT1	TTG	vector	China	1986	GCA_009670325.1	modern genome
42055	0.ANT1	TTG	vector	China	1986	GCA_009670355.1	modern genome
42057	0.ANT1	TTG	vector	China	1987	GCA_009670345.1	modern genome
42058	0.ANT1	TTG	vector	China	1987	GCA_009670305.1	modern genome
42059	0.ANT1	TTG	vector	China	1987	GCA_009670285.1	modern genome
42060	0.ANT1	TTG	vector	China	1987	GCA_009667925.1	modern genome
42061	0.ANT1	TTG	vector	China	1987	GCA_009670245.1	modern genome
42064	0.ANT1	TTG	vector	China	1988	GCA_009670205.1	modern genome
42072	0.ANT1	TTG	vector	China	1992	GCA_009670115.1	modern genome
42075	0.ANT1	TTG	vector	China	1993	GCA_009670055.1	modern genome
42078	0.ANT1	TTG	vector	China	1995	GCA_009670045.1	modern genome
42086	0.ANT1	TTG	vector	China	2001	GCA_009669875.1	modern genome
42088	0.ANT1	TTG	vector	China	2001	GCA_009669845.1	modern genome
42089	0.ANT1	TTG	vector	China	2001	GCA_009669835.1	modern genome
42090	0.ANT1	TTG	vector	China	2001	GCA_009669825.1	modern genome
42092	0.ANT1	TTG	vector	China	1980	GCA_009669805.1	modern genome
42094	0.ANT1	TTG	vector	China	1983	GCA_009669775.1	modern genome
42099	0.ANT1	TTG	vector	China	1986	GCA_009669715.1	modern genome
42102	0.ANT1	TTG	vector	China	1987	GCA_009669725.1	modern genome
42117	0.ANT1	TTG	vector	China	2005	GCA_009669605.1	modern genome
42123	0.ANT1	TTG	vector	China	2005	GCA_009669555.1	modern genome
945	0.ANT1	TTG	vector	China	1994	SRR069132	modern genome
CMCC43032	0.ANT1	TTG	vector	China	1980	SRR069164	modern genome
CMCC8211	0.ANT1	TTG	vector	China	1982	SRR069176	modern genome
42005	0.ANT1	TTG	rodent	China	1967	GCA_009670935.1	modern genome
42008	0.ANT1	TTG	rodent	China	1968	GCA_009670905.1	modern genome
42009	0.ANT1	TTG	rodent	China	1969	GCA_009670895.1	modern genome
42010	0.ANT1	TTG	rodent	China	1969	GCA_009670875.1	modern genome
42012	0.ANT1	TTG	rodent	China	1971	GCA_009670865.1	modern genome
42013	0.ANT1	TTG	rodent	China	1971	SRR069110	modern genome
42014	0.ANT1	TTG	rodent	China	1972	GCA_009670815.1	modern genome
42015	0.ANT1	TTG	rodent	China	1976	GCA_009670835.1	modern genome
42016	0.ANT1	TTG	rodent	China	1976	GCA_009670785.1	modern genome
42020	0.ANT1	TTG	rodent	China	1977	GCA_009670765.1	modern genome
42021	0.ANT1	TTG	rodent	China	1977	GCA_009670775.1	modern genome
42022	0.ANT1	TTG	rodent	China	1977	GCA_009670715.1	modern genome
42027	0.ANT1	TTG	rodent	China	1972	GCA_009670705.1	modern genome
42028	0.ANT1	TTG	rodent	China	1974	GCA_009670725.1	modern genome
42029	0.ANT1	TTG	rodent	China	1980	GCA_009670675.1	modern genome
42032	0.ANT1	TTG	rodent	China	1981	GCA_009670665.1	modern genome
42033	0.ANT1	TTG	rodent	China	1982	GCA_009670605.1	modern genome
42034	0.ANT1	TTG	rodent	China	1982	GCA_009670585.1	modern genome
42037	0.ANT1	TTG	rodent	China	1983	GCA_009670625.1	modern genome
42044	0.ANT1	TTG	rodent	China	1984	GCA_009670485.1	modern genome
42045	0.ANT1	TTG	rodent	China	1984	GCA_009670465.1	modern genome
42056	0.ANT1	TTG	rodent	China	1986	GCA_009667935.1	modern genome
42062	0.ANT1	TTG	rodent	China	1987	GCA_009670235.1	modern genome
42063	0.ANT1	TTG	rodent	China	1987	GCA_009670225.1	modern genome
42065	0.ANT1	TTG	rodent	China	1988	GCA_009670185.1	modern genome
42068	0.ANT1	TTG	rodent	China	1989	GCA_009670105.1	modern genome
42069	0.ANT1	TTG	rodent	China	1991	GCA_009670155.1	modern genome
42070	0.ANT1	TTG	rodent	China	1991	GCA_009670135.1	modern genome
42071	0.ANT1	TTG	rodent	China	1991	GCA_009667895.1	modern genome
42074	0.ANT1	TTG	rodent	China	1993	GCA_009670075.1	modern genome
42077	0.ANT1	TTG	rodent	China	1994	GCA_009670015.1	modern genome
42079	0.ANT1	TTG	rodent	China	1995	GCA_009670005.1	modern genome
42080	0.ANT1	TTG	rodent	China	1995	GCA_009669975.1	modern genome
42081	0.ANT1	TTG	rodent	China	1995	GCA_009669935.1	modern genome
42083	0.ANT1	TTG	rodent	China	1999	GCA_009669925.1	modern genome
42084	0.ANT1	TTG	rodent	China	2000	GCA_009669955.1	modern genome
42085	0.ANT1	TTG	rodent	China	2001	GCA_009669905.1	modern genome
42093	0.ANT1	TTG	rodent	China	1983	GCA_009669765.1	modern genome
42095	0.ANT1	TTG	rodent	China	2001	SRR069114	modern genome
42110	0.ANT1	TTG	rodent	China	2002	GCA_009669665.1	modern genome
42113	0.ANT1	TTG	rodent	China	2003	GCA_009669635.1	modern genome
42114	0.ANT1	TTG	rodent	China	2004	GCA_009669675.1	modern genome
42116	0.ANT1	TTG	rodent	China	2005	GCA_009669625.1	modern genome
42118	0.ANT1	TTG	rodent	China	2005	GCA_009669565.1	modern genome
42126	0.ANT1	TTG	rodent	China	2006	GCA_009669545.1	modern genome
CMCC42007	0.ANT1	TTG	rodent	China	1967	SRR069163	modern genome
CMCC49003	0.ANT1	TTG	rodent	China	1976	SRR069167	modern genome
42053	0.ANT1	TTT	vector	China	1986	GCA_009667885.1	modern genome
2330	0.ANT2	TTG	rodent	China	2003	SRR069098	modern genome
B42003004	0.ANT2	TTG	rodent	China	2003	GCA_000169675.1	modern genome
790	0.ANT3	TCG	NA	Kyrgyzstan	NA	SRR1283865	modern genome
231-708	0.ANT3	TTG	rodent	Kyrgyzstan	1947	GCA_000734805.1	modern genome
42082	0.ANT3	TTG	rodent	China	1995	SRR069111	modern genome
42091	0.ANT3	TTG	rodent	China	1999	SRR069113	modern genome
A-1486	0.ANT3	TTG	rodent	Kyrgyzstan	1966	GCA_002412225.1	modern genome
A1956001	0.ANT3	TTG	rodent	China	1956	SRR069162	modern genome
CMCC21106	0.ANT3	TTG	rodent	China	2001	SRR069156	modern genome
CMCC38001	0.ANT3	TTG	rodent	China	1979	SRR069161	modern genome
SCPM-O-B-6899	0.ANT3	TTG	rodent	Kyrgyzstan	1947	SRR10259785	modern genome
5M	0.ANT5	TTG	vector	Kyrgyzstan	1952	GCA_003074535.1	modern genome
262	0.ANT5	TTG	rodent	Kyrgyzstan	1967	GCA_003074595.1	modern genome
A-1836	0.ANT5	TTG	rodent	Kyrgyzstan	1983	GCA_002412255.1	modern genome
A-1691	0.ANT5	TTG	NA	Kyrgyzstan	1971	GCA_002412245.1	modern genome
3551	0.PE2	TCG	vector	Armenia	1979	GCA_003074415.1	modern genome
C741	0.PE2	TCG	vector	Russia	1999	GCA_001601675.1	modern genome
1393G	0.PE2	TCG	rodent	Russia	1980	GCA_002993145.1	modern genome
3544	0.PE2	TCG	rodent	Armenia	1979	GCA_003074395.1	modern genome
C-232	0.PE2	TCG	rodent	Azerbaijan	1968	GCA_006376505.1	modern genome
C-273	0.PE2	TCG	rodent	Armenia	1969	GCA_006376545.1	modern genome
C-371	0.PE2	TCG	rodent	Russia	1978	GCA_006376585.1	modern genome
C-826	0.PE2	TCG	rodent	Russia	2011	GCA_008630455.1	modern genome
G8786	0.PE2	TCG	rodent	Georgia	NA	SRR069198	modern genome
KM874	0.PE2	TCG	rodent	Armenia	1984	GCA_003074435.1	modern genome
1412	0.PE2	TCG	NA	Georgia	NA	GCA_001188695.1	modern genome
1413	0.PE2	TCG	NA	Georgia	NA	GCA_001188935.1	modern genome
14735	0.PE2	TCG	NA	Georgia	NA	GCA_001188325.1	modern genome
1522	0.PE2	TCG	NA	Armenia	NA	GCA_001188715.1	modern genome
1670	0.PE2	TCG	NA	Georgia	NA	GCA_001188335.1	modern genome
3067	0.PE2	TCG	NA	Georgia	NA	GCA_001188795.1	modern genome
3770	0.PE2	TCG	NA	Georgia	NA	GCA_001188775.1	modern genome
8787	0.PE2	TCG	NA	Georgia	NA	GCA_001188755.1	modern genome
C-672	0.PE2	TCG	NA	Russia	1988	GCA_008630415.1	modern genome
G1670A	0.PE2	TCG	NA	Georgia	NA	GCA_000382545.1	modern genome
G1670E	0.PE2	TCG	NA	Georgia	NA	GCA_000382505.1	modern genome
G3768	0.PE2	TCG	NA	Georgia	NA	GCA_000382525.1	modern genome
Pestoides-F	0.PE2	TCG	NA	USSR	NA	SRR2148409	modern genome
Pestoides-G	0.PE2	TCG	NA	USSR	NA	SRR3225966	modern genome
SCPM-O-B-6176	0.PE2	TCG	NA	Russia	1984	SRR4017165	modern genome
SCPM-O-B-6300	0.PE2	TCG	NA	Azerbaijan	1971	SRR2124185	modern genome
SCPM-O-B-6536	0.PE2	TCG	NA	Armenia	1976	SRR2124186	modern genome
SCPM-O-B-6540	0.PE2	TCG	NA	Azerbaijan	1989	GCA_001295055.1	modern genome
SCPM-O-B-6557	0.PE2	TCG	NA	NA	1968	GCA_001295105.1	modern genome
SCPM-O-B-6904	0.PE2	TCG	NA	Russia	1984	GCA_001294825.1	modern genome
SCPM-O-B-6974	0.PE2	TCG	NA	Azerbaijan	1967	GCA_001295185.1	modern genome
SCPM-O-B-6983	0.PE2	TCG	NA	NA	1969	SRR4017180	modern genome
SCPM-O-B-6984	0.PE2	TCG	NA	Azerbaijan	1969	GCA_001295065.1	modern genome
SCPM-O-B-6990	0.PE2	TCG	NA	Armenia	1971	SRR2094306	modern genome
SCPM-O-B-6992	0.PE2	TCG	NA	Russia	1995	SRR4017171	modern genome
SCPM-O-B-6994	0.PE2	TCG	NA	Russia	1998	SRR3529496	modern genome
SCPM-O-B-7005	0.PE2	TCG	NA	Russia	2010	SRR3529493	modern genome
SCPM-O-B-7037	0.PE2	TCG	NA	Russia	1978	SRR4017164	modern genome
SCPM-O-B-7040	0.PE2	TCG	NA	Russia	1988	SRR4017166	modern genome
SCPM-O-B-7042	0.PE2	TCG	NA	Russia	1996	SRR3529526	modern genome
SCPM-O-B-7111	0.PE2	TCG	NA	Russia	1997	SRR3501107	modern genome
SCPM-O-B-7761	0.PE2	TCG	NA	Armenia	1983	GCA_001294815.1	modern genome
SCPM-O-B-7832	0.PE2	TCG	NA	Azerbaijan	1978	GCA_001294985.1	modern genome
835	0.PE2	TCG	human	Armenia	1958	GCA_003085935.1	modern genome
M-986	0.PE2	TCG	human	Armenia	1975	GCA_003085875.1	modern genome
Angola	0.PE3	TTT	NA	Africa	1984	GCA_000018805.1	modern genome
1313	0.PE4	GTG	vector	Russia	2014	GCA_003085955.1	modern genome
A-1815	0.PE4	GTG	vector	Kyrgyzstan	1980	GCA_001601735.1	modern genome
91001	0.PE4	GTG	rodent	China	1991	GCA_000007885.1	modern genome
A-1249	0.PE4	GTG	rodent	Tajikistan	1970	GCA_002412235.1	modern genome
CMCC18019	0.PE4	GTG	rodent	China	2001	SRR069155	modern genome
CMCC91090	0.PE4	GTG	rodent	China	1970	SRR069184	modern genome
CMCC93014	0.PE4	GTG	rodent	China	1970	SRR069187	modern genome
CMCCN010025	0.PE4	GTG	rodent	China	2000	SRR069195	modern genome
I-3086	0.PE4	GTG	rodent	Mongolia	1983	GCA_003074175.1	modern genome
M0000002	0.PE4	GTG	rodent	China	2001	SRR069196	modern genome
2751-55	0.PE4	GTG	other	Russia	2012	GCA_003086035.1	modern genome
I-2998	0.PE4	GTG	other	Russia	1982	GCA_003085895.1	modern genome
FDAARGOS-602	0.PE4	GTG	NA	USSR	1984	SRR8283298	modern genome
Pestoides-A	0.PE4	GTG	NA	NA	NA	GCA_000182545.1	modern genome
Pestoides-B	0.PE4	GTG	NA	Russia	NA	SRR2891672	modern genome
SCPM-O-B-4664	0.PE4	GTG	NA	NA	1980	SRR4017181	modern genome
SCPM-O-B-5938	0.PE4	GTG	NA	NA	1970	SRR3529522	modern genome
SCPM-O-B-6216	0.PE4	GTG	NA	Mongolia	1984	GCA_001294805.1	modern genome
SCPM-O-B-6304	0.PE4	GTG	NA	Tajikistan	1979	GCA_001294885.1	modern genome
SCPM-O-B-7019	0.PE4	GTG	NA	Kyrgyzstan	1980	GCA_001294975.1	modern genome
SCPM-O-B-7074	0.PE4	GTG	NA	Kyrgyzstan	1980	SRR2094300	modern genome
SCPM-O-B-7075	0.PE4	GTG	NA	Russia	1961	SRR2124168	modern genome
SCPM-O-B-7469	0.PE4	GTG	NA	NA	1990	SRR3529498	modern genome
SCPM-O-B-7812	0.PE4	GTG	NA	Russia	2002	SRR2094311	modern genome
SCPM-O-DNA-01	0.PE4	GTG	NA	Russia	2001	SRR4017182	modern genome
SCPM-O-DNA-02	0.PE4	GTG	NA	Russia	2001	SRR4017184	modern genome
SCPM-O-DNA-03	0.PE4	GTG	NA	Russia	2001	SRR4017191	modern genome
SCPM-O-DNA-04	0.PE4	GTG	NA	Russia	2001	SRR4017192	modern genome
SCPM-O-DNA-05	0.PE4	GTG	NA	Russia	2007	SRR4017193	modern genome
SCPM-O-DNA-06	0.PE4	GTG	NA	Russia	2007	SRR4017195	modern genome
SCPM-O-DNA-07	0.PE4	GTG	NA	Russia	2007	SRR4017197	modern genome
SCPM-O-DNA-08	0.PE4	GTG	NA	Russia	2007	SRR4017214	modern genome
SCPM-O-DNA-09	0.PE4	GTG	NA	Russia	2007	SRR4017215	modern genome
SCPM-O-DNA-10	0.PE4	GTG	NA	NA	1977	SRR4017222	modern genome
SCPM-O-DNA-11	0.PE4	GTG	NA	NA	1984	SRR4017224	modern genome
SCPM-O-DNA-12	0.PE4	GTG	NA	NA	1982	SRR4017227	modern genome
12	0.PE4	TTG	human	China	2004	SRR069094	modern genome
9	0.PE4	TTG	human	China	2004	SRR069129	modern genome
I-2422	0.PE5	TCG	vector	Mongolia	1974	GCA_003122795.1	modern genome
I-3068	0.PE5	TCG	rodent	Mongolia	1982	GCA_006517425.1	modern genome
I-3193	0.PE5	TCG	other	Mongolia	1987	GCA_006546665.1	modern genome
I-3196	0.PE5	TCG	other	Mongolia	1986	GCA_006546725.1	modern genome
I-3269	0.PE5	TCG	other	Mongolia	1990	GCA_006546745.1	modern genome
SCPM-O-B-6212	0.PE5	TCG	NA	Mongolia	1972	SRR6794311	modern genome
SCPM-O-B-6213	0.PE5	TCG	NA	Mongolia	1972	SRR2511857	modern genome
SCPM-O-B-6218	0.PE5	TCG	NA	Mongolia	1986	SRR6794314	modern genome
SCPM-O-B-6301	0.PE5	TCG	NA	Mongolia	1972	SRR6794312	modern genome
SCPM-O-B-6706	0.PE5	TCG	NA	Mongolia	1986	SRR2093957	modern genome
SCPM-O-B-6906	0.PE5	TCG	NA	Mongolia	1974	GCA_001294895.1	modern genome
SCPM-O-DNA-15	0.PE5	TCG	NA	Mongolia	1972	SRR6794313	modern genome
SCPM-O-DNA-16	0.PE5	TCG	NA	Mongolia	1974	SRR6794316	modern genome
SCPM-O-DNA-17	0.PE5	TCG	NA	Mongolia	1973	SRR6794315	modern genome
CMCC05009	0.PE7	TTG	rodent	China	1961	SRR069136	modern genome
620024	0.PE7	TTG	human	China	1962	SRR069117	modern genome
Nairobi	1.ANT	TCG	rodent	Kenya	1985	SRR3225866	modern genome
FDAARGOS-601	1.ANT	TTG	other	Congo	1954	SRR8072960	modern genome
UG05-0454	1.ANT	TTG	NA	NA	NA	GCA_000169615.1	modern genome
Antiqua	1.ANT	TTG	human	Congo	1965	SRR2176134	modern genome
780441	1.IN1	TTG	rodent	China	1978	SRR069126	modern genome
CMCC11001	1.IN1	TTG	rodent	China	1954	SRR069142	modern genome
K21985002	1.IN1	TTG	rodent	China	1985	SRR069165	modern genome
CMCC02041	1.IN2	TCG	other	China	1965	SRR069134	modern genome
BGI-05006	1.IN2	TCG	NA	China	2005	SRR1197923	modern genome
CMCC05013	1.IN2	TTG	vector	China	1988	SRR069137	modern genome
CMCC10012	1.IN2	TTG	vector	China	1964	SRR069138	modern genome
30017	1.IN2	TTG	rodent	China	1976	SRR069102	modern genome
CMCC27002	1.IN2	TTG	rodent	China	1991	SRR069157	modern genome
CMCC31004	1.IN2	TTG	rodent	China	1990	SRR069158	modern genome
D1964001	1.IN2	TTG	rodent	China	1964	SRR069118	modern genome
D1991004	1.IN2	TTG	rodent	China	1991	SRR069131	modern genome
970754	1.IN2	TTG	other	China	1997	SRR069133	modern genome
C1975003	1.IN2	TTG	other	China	1975	SRR069153	modern genome
CMCC03001	1.IN2	TTG	other	China	1954	SRR069135	modern genome
D1964002	1.IN2	TTG	other	China	1964	SRR069147	modern genome
614F	1.IN2	TTG	NA	China	NA	SRR5930363	modern genome
BGI-05001	1.IN2	TTG	NA	China	2005	SRR1197922	modern genome
BGI-05008	1.IN2	TTG	NA	China	2005	SRR1197924	modern genome
BGI-090952a	1.IN2	TTG	NA	China	2009	SRR1197925	modern genome
BGI-090952b	1.IN2	TTG	NA	China	2009	SRR1197926	modern genome
BGI-090953	1.IN2	TTG	NA	China	2009	SRR1197927	modern genome
BGI-090954	1.IN2	TTG	NA	China	2009	SRR1197928	modern genome
BGI-090955	1.IN2	TTG	NA	China	2009	SRR1197929	modern genome
BGI-090958	1.IN2	TTG	NA	China	2009	SRR1197930	modern genome
BGI-090959	1.IN2	TTG	NA	China	2009	SRR1197931	modern genome
S56	1.IN2	TTG	NA	China	NA	SRR5923940	modern genome
S88	1.IN2	TTG	NA	China	NA	SRR5923939	modern genome
Z176003	1.IN2	TTG	NA	NA	NA	GCA_000022845.1	modern genome
5	1.IN2	TTG	human	China	2004	SRR069116	modern genome
710317	1.IN2	TTG	human	China	1971	SRR069121	modern genome
C1989001	1.IN2	TTG	human	China	1989	SRR069128	modern genome
CMCC640047	1.IN2	TTG	human	China	1964	SRR069171	modern genome
D1982001	1.IN2	TTG	human	China	1982	SRR069123	modern genome
YN1065	1.IN3	TCG	vector	China	1954	SRR069208	modern genome
F1954001	1.IN3	TCG	rodent	China	1954	SRR069127	modern genome
E1977001	1.IN3	TTG	vector	China	1977	SRR069177	modern genome
YN472	1.IN3	TTG	vector	China	1957	SRR069214	modern genome
CMCC84033	1.IN3	TTG	rodent	China	1979	SRR069178	modern genome
CMCC84038	1.IN3	TTG	rodent	China	1982	SRR069179	modern genome
CMCC84046	1.IN3	TTG	rodent	China	1984	SRR069181	modern genome
E1979001	1.IN3	TTG	rodent	China	1979	GCA_000169695.1	modern genome
YN1683	1.IN3	TTG	rodent	China	1977	SRR069209	modern genome
D182038	1.IN3	TTG	NA	NA	NA	GCA_000022825.1	modern genome
HQ125	1.IN5	TTG	vector	China	2017	SRR12581849	modern genome
HQ153	1.IN5	TTG	vector	China	2017	SRR12581836	modern genome
LJ14	1.IN5	TTG	vector	China	2006	SRR12581846	modern genome
HQ112	1.IN5	TTG	rodent	China	2017	SRR12581850	modern genome
HQ146	1.IN5	TTG	rodent	China	2017	SRR12581837	modern genome
HQ161	1.IN5	TTG	rodent	China	2017	SRR12581835	modern genome
HQ164	1.IN5	TTG	rodent	China	2017	SRR12581834	modern genome
HQ21	1.IN5	TTG	rodent	China	2017	SRR12581832	modern genome
HQ32	1.IN5	TTG	rodent	China	2017	SRR12581831	modern genome
LJ00	1.IN5	TTG	rodent	China	2017	SRR12581848	modern genome
LJ1367	1.IN5	TTG	rodent	China	2006	SRR12581847	modern genome
LJ236	1.IN5	TTG	rodent	China	2018	SRR12581844	modern genome
LJ258	1.IN5	TTG	rodent	China	2018	SRR12581843	modern genome
LJ261	1.IN5	TTG	rodent	China	2018	SRR12581842	modern genome
LJ485	1.IN5	TTG	rodent	China	2006	SRR12581841	modern genome
LJMS	1.IN5	TTG	rodent	China	2017	SRR12581839	modern genome
D106004	1.IN5	TTG	NA	China	NA	GCA_000022805.1	modern genome
HQ139	1.IN5	TTG	NA	China	2017	SRR12581838	modern genome
LJ179	1.IN5	TTG	NA	China	2018	SRR12581845	modern genome
India195	1.ORI1	TCG	NA	NA	NA	GCA_000182505.1	modern genome
24H	1.ORI1	TTG	rodent	India	1998	GCA_000475155.2	modern genome
A1122	1.ORI1	TTG	rodent	USA	1939	SRR2176137	modern genome
AS200901509-1	1.ORI1	TTG	rodent	USA	2009	GCA_000255895.1	modern genome
AS200901539	1.ORI1	TTG	rodent	USA	2009	GCA_000255755.1	modern genome
AS200902147	1.ORI1	TTG	rodent	USA	2009	GCA_000255855.1	modern genome
AS-2509	1.ORI1	TTG	rodent	USA	2004	SRR867064	modern genome
BA200901799	1.ORI1	TTG	rodent	USA	2009	GCA_000255735.1	modern genome
CMCC114001	1.ORI1	TTG	rodent	China	1952	SRR069144	modern genome
Java9	1.ORI1	TTG	rodent	Indonesia	NA	SRR2175555	modern genome
PY-19	1.ORI1	TTG	rodent	Peru	2010	SRR329400	modern genome
PY-71	1.ORI1	TTG	rodent	Peru	2010	SRR329481	modern genome
PY-72	1.ORI1	TTG	rodent	Peru	2010	SRR329482	modern genome
PY-76	1.ORI1	TTG	rodent	Peru	2010	SRR329483	modern genome
Yp1945	1.ORI1	TTG	rodent	USA	2009	SRR2183252	modern genome
Yp2126	1.ORI1	TTG	rodent	USA	2011	SRR2183250	modern genome
1866	1.ORI1	TTG	other	USA	NA	SRR857261	modern genome
2772	1.ORI1	TTG	other	USA	1984	SRR867060	modern genome
3357	1.ORI1	TTG	other	USA	1999	SRR867063	modern genome
4139	1.ORI1	TTG	other	USA	1995	SRR857262	modern genome
8607116	1.ORI1	TTG	other	USA	NA	SRR857255	modern genome
AS-=200900596	1.ORI1	TTG	other	USA	2009	SRR867067	modern genome
AS200901156	1.ORI1	TTG	other	USA	2009	GCA_000255775.1	modern genome
AS200901434	1.ORI1	TTG	other	USA	2009	GCA_000255875.1	modern genome
AS200901509-2	1.ORI1	TTG	other	USA	2009	SRR867111	modern genome
FDAARGOS-604	1.ORI1	TTG	other	Indonesia	1957	SRR8283299	modern genome
V-6486	1.ORI1	TTG	other	USA	NA	SRR867068	modern genome
CA88-4125	1.ORI1	TTG	NA	NA	NA	GCA_000181455.2	modern genome
Colorado-92	1.ORI1	TTG	NA	NA	NA	SRR2180227	modern genome
Java-D88	1.ORI1	TTG	NA	NA	NA	SRR857244	modern genome
NCTC5923	1.ORI1	TTG	NA	NA	1939	GCA_900460465.1	modern genome
S1037	1.ORI1	TTG	NA	NA	NA	SRR8608858	modern genome
TS-D5	1.ORI1	TTG	NA	NA	NA	SRR857248	modern genome
1901b	1.ORI1	TTG	human	USA	1983	SRR857243	modern genome
2055	1.ORI1	TTG	human	USA	1998	SRR867048	modern genome
2106	1.ORI1	TTG	human	USA	2001	SRR867059	modern genome
2965	1.ORI1	TTG	human	USA	1995	SRR867047	modern genome
4412	1.ORI1	TTG	human	USA	1991	SRR867046	modern genome
4954	1.ORI1	TTG	human	USA	1987	SRR857242	modern genome
BA200901703	1.ORI1	TTG	Human	USA	2009	GCA_000255795.1	modern genome
BA200901990	1.ORI1	TTG	Human	USA	2009	GCA_000255815.1	modern genome
BA200902009	1.ORI1	TTG	Human	USA	2009	GCA_000255835.1	modern genome
Cadman	1.ORI1	TTG	human	USA	2016	GCA_001693595.1	modern genome
CO92-2015-Los-Alamos	1.ORI1	TTG	human	USA	1992	SRR2891673	modern genome
Dodson	1.ORI1	TTG	human	USA	1967	SRR2175559	modern genome
El-Dorado	1.ORI1	TTG	human	USA	2002	SRR2148846	modern genome
F1946001	1.ORI1	TTG	human	China	1946	GCA_000324825.1	modern genome
Shasta	1.ORI1	TTG	human	USA	1954	SRR2147690	modern genome
NCTC144	1.ORI1	TTT	rodent	NA	1920	GCA_900460545.1	modern genome
PBM19	1.ORI2	ATG	NA	NA	NA	SRR2175564	modern genome
YN663	1.ORI2	TTG	vector	China	1982	SRR069215	modern genome
Yp3229	1.ORI2	TTG	vector	Brazil	1967	SRR6367025	modern genome
Yp3233	1.ORI2	TTG	vector	Brazil	1967	SRR6367084	modern genome
Yp3278	1.ORI2	TTG	vector	Brazil	1968	SRR6366780	modern genome
Yp3298	1.ORI2	TTG	vector	Brazil	1969	SRR6366849	modern genome
Yp3306	1.ORI2	TTG	vector	Brazil	1969	SRR6366846	modern genome
Yp3316	1.ORI2	TTG	vector	Brazil	1969	SRR6366847	modern genome
Yp3322	1.ORI2	TTG	vector	Brazil	1969	SRR6366844	modern genome
Yp3327	1.ORI2	TTG	vector	Brazil	1969	SRR6366967	modern genome
Yp3330	1.ORI2	TTG	vector	Brazil	1969	SRR6366966	modern genome
Yp3331	1.ORI2	TTG	vector	Brazil	1969	SRR6366963	modern genome
Yp3334	1.ORI2	TTG	vector	Brazil	1969	SRR6366961	modern genome
Yp3336	1.ORI2	TTG	vector	Brazil	1969	SRR6366959	modern genome
Yp3338	1.ORI2	TTG	vector	Brazil	1970	SRR6367045	modern genome
Yp3341	1.ORI2	TTG	vector	Brazil	1970	SRR6367043	modern genome
Yp3342	1.ORI2	TTG	vector	Brazil	1970	SRR6367042	modern genome
Yp3408	1.ORI2	TTG	vector	Brazil	1972	SRR6366793	modern genome
Yp3438	1.ORI2	TTG	vector	Brazil	1974	SRR6366907	modern genome
Yp3440	1.ORI2	TTG	vector	Brazil	1974	SRR6366905	modern genome
Yp3551	1.ORI2	TTG	vector	Brazil	1979	SRR6367099	modern genome
Yp3660	1.ORI2	TTG	vector	Brazil	1967	SRR6367125	modern genome
Yp3681	1.ORI2	TTG	vector	Brazil	1967	SRR6366833	modern genome
Yp3684	1.ORI2	TTG	vector	Brazil	1967	SRR6366826	modern genome
Yp3711	1.ORI2	TTG	vector	Brazil	1968	SRR6367014	modern genome
Yp3731	1.ORI2	TTG	vector	Brazil	1968	SRR6366880	modern genome
Yp3742	1.ORI2	TTG	vector	Brazil	1969	SRR6366883	modern genome
Yp3749	1.ORI2	TTG	vector	Brazil	1969	SRR6366993	modern genome
Yp3756	1.ORI2	TTG	vector	Brazil	1969	SRR6367000	modern genome
Yp3774	1.ORI2	TTG	vector	Brazil	1969	SRR6367052	modern genome
Yp3790	1.ORI2	TTG	vector	Brazil	1970	SRR6366923	modern genome
Yp3795	1.ORI2	TTG	vector	Brazil	1970	SRR6366885	modern genome
Yp3799	1.ORI2	TTG	vector	Brazil	1970	SRR6366887	modern genome
Yp3801	1.ORI2	TTG	vector	Brazil	1970	SRR6366881	modern genome
Yp3802	1.ORI2	TTG	vector	Brazil	1971	SRR6367080	modern genome
Yp3950	1.ORI2	TTG	vector	Brazil	1979	SRR6366839	modern genome
Yp3951	1.ORI2	TTG	vector	Brazil	1979	SRR6366840	modern genome
Yp3974	1.ORI2	TTG	vector	Brazil	1984	SRR6366831	modern genome
Yp3981	1.ORI2	TTG	vector	Brazil	1982	SRR6367030	modern genome
CMCC87001	1.ORI2	TTG	rodent	China	1982	SRR069182	modern genome
CMCCK100001	1.ORI2	TTG	rodent	China	1991	SRR069193	modern genome
CMCCK110001	1.ORI2	TTG	rodent	China	1991	SRR069194	modern genome
F1984001	1.ORI2	TTG	rodent	China	1984	SRR069175	modern genome
F1991016	1.ORI2	TTG	rodent	China	1991	GCA_000170275.1	modern genome
PY-01	1.ORI2	TTG	rodent	Peru	2006	SRR354045	modern genome
PY-02	1.ORI2	TTG	rodent	Peru	2006	GCA_000268325.1	modern genome
PY-03	1.ORI2	TTG	rodent	Peru	2006	SRR329038	modern genome
PY-04	1.ORI2	TTG	rodent	Peru	2006	SRR329043	modern genome
PY-05	1.ORI2	TTG	rodent	Peru	2006	SRR329388	modern genome
PY-06	1.ORI2	TTG	rodent	Peru	2006	SRR329389	modern genome
PY-07	1.ORI2	TTG	rodent	Peru	2006	SRR329390	modern genome
PY-100	1.ORI2	TTG	rodent	Peru	2010	SRR329401	modern genome
PY-102	1.ORI2	TTG	rodent	Peru	2010	SRR329404	modern genome
PY-14	1.ORI2	TTG	rodent	Peru	2009	SRR329397	modern genome
PY-25	1.ORI2	TTG	rodent	Peru	2010	SRR329458	modern genome
PY-29	1.ORI2	TTG	rodent	Peru	2010	SRR329459	modern genome
PY-36	1.ORI2	TTG	rodent	Peru	2010	SRR329461	modern genome
PY-42	1.ORI2	TTG	rodent	Peru	2010	SRR329463	modern genome
PY-45	1.ORI2	TTG	rodent	Peru	2010	SRR329465	modern genome
PY-48	1.ORI2	TTG	rodent	Peru	2010	SRR329471	modern genome
PY-58	1.ORI2	TTG	rodent	Peru	2010	GCA_000268865.2	modern genome
PY-59	1.ORI2	TTG	rodent	Peru	2010	SRR329473	modern genome
PY-60	1.ORI2	TTG	rodent	Peru	2010	SRR329479	modern genome
PY-61	1.ORI2	TTG	rodent	Peru	2010	SRR329474	modern genome
PY-63	1.ORI2	TTG	rodent	Peru	2010	SRR329475	modern genome
PY-64	1.ORI2	TTG	rodent	Peru	2010	SRR329476	modern genome
PY-65	1.ORI2	TTG	rodent	Peru	2010	SRR329480	modern genome
PY-66	1.ORI2	TTG	rodent	Peru	2010	GCA_000269385.1	modern genome
PY-88	1.ORI2	TTG	rodent	Peru	2010	SRR329484	modern genome
PY-89	1.ORI2	TTG	rodent	Peru	2010	SRR329485	modern genome
PY-90	1.ORI2	TTG	rodent	Peru	2010	SRR329486	modern genome
PY-91	1.ORI2	TTG	rodent	Peru	2010	SRR329487	modern genome
PY-92	1.ORI2	TTG	rodent	Peru	2010	SRR329488	modern genome
PY-93	1.ORI2	TTG	rodent	Peru	2010	SRR329489	modern genome
PY-94	1.ORI2	TTG	rodent	Peru	2010	SRR329491	modern genome
PY-95	1.ORI2	TTG	rodent	Peru	2010	SRR329492	modern genome
PY-99	1.ORI2	TTG	rodent	Peru	2010	SRR329634	modern genome
YN2179	1.ORI2	TTG	rodent	Myanmar	1995	SRR069210	modern genome
YN2551	1.ORI2	TTG	rodent	China	2002	SRR069211	modern genome
YN2588	1.ORI2	TTG	rodent	China	2000	SRR069213	modern genome
Yp3185	1.ORI2	TTG	rodent	Brazil	1966	SRR6366736	modern genome
Yp3190	1.ORI2	TTG	rodent	Brazil	1967	SRR6366734	modern genome
Yp3191	1.ORI2	TTG	rodent	Brazil	1967	SRR6366735	modern genome
Yp3192	1.ORI2	TTG	rodent	Brazil	1967	SRR6366740	modern genome
Yp3197	1.ORI2	TTG	rodent	Brazil	1967	SRR6366738	modern genome
Yp3200	1.ORI2	TTG	rodent	Brazil	1967	SRR6366739	modern genome
Yp3201	1.ORI2	TTG	rodent	Brazil	1967	SRR6366742	modern genome
Yp3204	1.ORI2	TTG	rodent	Brazil	1967	SRR6367019	modern genome
Yp3208	1.ORI2	TTG	rodent	Brazil	1967	SRR6367020	modern genome
Yp3213	1.ORI2	TTG	rodent	Brazil	1967	SRR6367017	modern genome
Yp3222	1.ORI2	TTG	rodent	Brazil	1967	SRR6367023	modern genome
Yp3224	1.ORI2	TTG	rodent	Brazil	1967	SRR6367024	modern genome
Yp3227	1.ORI2	TTG	rodent	Brazil	1967	SRR6367021	modern genome
Yp3228	1.ORI2	TTG	rodent	Brazil	1967	SRR6367022	modern genome
Yp3230	1.ORI2	TTG	rodent	Brazil	1967	SRR6367026	modern genome
Yp3231	1.ORI2	TTG	rodent	Brazil	1967	SRR6367086	modern genome
Yp3232	1.ORI2	TTG	rodent	Brazil	1967	SRR6367085	modern genome
Yp3234	1.ORI2	TTG	rodent	Brazil	1967	SRR6367083	modern genome
Yp3245	1.ORI2	TTG	rodent	Brazil	1967	SRR6367089	modern genome
Yp3247	1.ORI2	TTG	rodent	Brazil	1967	SRR6367088	modern genome
Yp3248	1.ORI2	TTG	rodent	Brazil	1967	SRR6367087	modern genome
Yp3277	1.ORI2	TTG	rodent	Brazil	1968	SRR6366779	modern genome
Yp3291	1.ORI2	TTG	rodent	Brazil	1968	SRR6366777	modern genome
Yp3292	1.ORI2	TTG	rodent	Brazil	1969	SRR6366782	modern genome
Yp3297	1.ORI2	TTG	rodent	Brazil	1969	SRR6366850	modern genome
Yp3308	1.ORI2	TTG	rodent	Brazil	1969	SRR6366845	modern genome
Yp3309	1.ORI2	TTG	rodent	Brazil	1969	SRR6366848	modern genome
Yp3328	1.ORI2	TTG	rodent	Brazil	1969	SRR6366968	modern genome
Yp3329	1.ORI2	TTG	rodent	Brazil	1969	SRR6366965	modern genome
Yp3332	1.ORI2	TTG	rodent	Brazil	1969	SRR6366964	modern genome
Yp3335	1.ORI2	TTG	rodent	Brazil	1969	SRR6366962	modern genome
Yp3337	1.ORI2	TTG	rodent	Brazil	1970	SRR6366960	modern genome
Yp3340	1.ORI2	TTG	rodent	Brazil	1970	SRR6367044	modern genome
Yp3346	1.ORI2	TTG	rodent	Brazil	1970	SRR6367041	modern genome
Yp3349	1.ORI2	TTG	rodent	Brazil	1970	SRR6367040	modern genome
Yp3350	1.ORI2	TTG	rodent	Brazil	1970	SRR6367039	modern genome
Yp3352	1.ORI2	TTG	rodent	Brazil	1970	SRR6367038	modern genome
Yp3356	1.ORI2	TTG	rodent	Brazil	1970	SRR6367047	modern genome
Yp3362	1.ORI2	TTG	rodent	Brazil	1970	SRR6367136	modern genome
Yp3364	1.ORI2	TTG	rodent	Brazil	1970	SRR6367137	modern genome
Yp3370	1.ORI2	TTG	rodent	Brazil	1971	SRR6367138	modern genome
Yp3372	1.ORI2	TTG	rodent	Brazil	1971	SRR6367139	modern genome
Yp3381	1.ORI2	TTG	rodent	Brazil	1971	SRR6367140	modern genome
Yp3382	1.ORI2	TTG	rodent	Brazil	1971	SRR6367028	modern genome
Yp3386	1.ORI2	TTG	rodent	Brazil	1971	SRR6366730	modern genome
Yp3387	1.ORI2	TTG	rodent	Brazil	1971	SRR6366731	modern genome
Yp3411	1.ORI2	TTG	rodent	Brazil	1972	SRR6366792	modern genome
Yp3412	1.ORI2	TTG	rodent	Brazil	1972	SRR6366785	modern genome
Yp3413	1.ORI2	TTG	rodent	Brazil	1972	SRR6366784	modern genome
Yp3414	1.ORI2	TTG	rodent	Brazil	1972	SRR6366903	modern genome
Yp3431	1.ORI2	TTG	rodent	Brazil	1974	SRR6366904	modern genome
Yp3432	1.ORI2	TTG	rodent	Brazil	1974	SRR6366901	modern genome
Yp3435	1.ORI2	TTG	rodent	Brazil	1974	SRR6366902	modern genome
Yp3444	1.ORI2	TTG	rodent	Brazil	1974	SRR6366899	modern genome
Yp3446	1.ORI2	TTG	rodent	Brazil	1974	SRR6366900	modern genome
Yp3447	1.ORI2	TTG	rodent	Brazil	1974	SRR6366805	modern genome
Yp3448	1.ORI2	TTG	rodent	Brazil	1974	SRR6366804	modern genome
Yp3452	1.ORI2	TTG	rodent	Brazil	1974	SRR6366807	modern genome
Yp3453	1.ORI2	TTG	rodent	Brazil	1974	SRR6366806	modern genome
Yp3454	1.ORI2	TTG	rodent	Brazil	1974	SRR6366809	modern genome
Yp3455	1.ORI2	TTG	rodent	Brazil	1974	SRR6366808	modern genome
Yp3458	1.ORI2	TTG	rodent	Brazil	1974	SRR6366810	modern genome
Yp3459	1.ORI2	TTG	rodent	Brazil	1974	SRR6366813	modern genome
Yp3460	1.ORI2	TTG	rodent	Brazil	1974	SRR6366812	modern genome
Yp3462	1.ORI2	TTG	rodent	Brazil	1975	SRR6367104	modern genome
Yp3463	1.ORI2	TTG	rodent	Brazil	1975	SRR6367101	modern genome
Yp3464	1.ORI2	TTG	rodent	Brazil	1975	SRR6367102	modern genome
Yp3465	1.ORI2	TTG	rodent	Brazil	1975	SRR6367107	modern genome
Yp3466	1.ORI2	TTG	rodent	Brazil	1975	SRR6367108	modern genome
Yp3468	1.ORI2	TTG	rodent	Brazil	1975	SRR6367105	modern genome
Yp3472	1.ORI2	TTG	rodent	Brazil	1975	SRR6367110	modern genome
Yp3473	1.ORI2	TTG	rodent	Brazil	1975	SRR6366986	modern genome
Yp3478	1.ORI2	TTG	rodent	Brazil	1975	SRR6366982	modern genome
Yp3479	1.ORI2	TTG	rodent	Brazil	1975	SRR6366981	modern genome
Yp3480	1.ORI2	TTG	rodent	Brazil	1975	SRR6366980	modern genome
Yp3481	1.ORI2	TTG	rodent	Brazil	1975	SRR6366979	modern genome
Yp3482	1.ORI2	TTG	rodent	Brazil	1975	SRR6366988	modern genome
Yp3483	1.ORI2	TTG	rodent	Brazil	1975	SRR6366987	modern genome
Yp3484	1.ORI2	TTG	rodent	Brazil	1975	SRR6366855	modern genome
Yp3485	1.ORI2	TTG	rodent	Brazil	1975	SRR6366856	modern genome
Yp3494	1.ORI2	TTG	rodent	Brazil	1975	SRR6366862	modern genome
Yp3496	1.ORI2	TTG	rodent	Brazil	1975	SRR6366854	modern genome
Yp3497	1.ORI2	TTG	rodent	Brazil	1975	SRR6366751	modern genome
Yp3498	1.ORI2	TTG	rodent	Brazil	1975	SRR6366750	modern genome
Yp3499	1.ORI2	TTG	rodent	Brazil	1975	SRR6366753	modern genome
Yp3518	1.ORI2	TTG	rodent	Brazil	1975	SRR6367059	modern genome
Yp3519	1.ORI2	TTG	rodent	Brazil	1975	SRR6366912	modern genome
Yp3520	1.ORI2	TTG	rodent	Brazil	1975	SRR6366911	modern genome
Yp3521	1.ORI2	TTG	rodent	Brazil	1977	SRR6366910	modern genome
Yp3524	1.ORI2	TTG	rodent	Brazil	1978	SRR6366916	modern genome
Yp3526	1.ORI2	TTG	rodent	Brazil	1978	SRR6366914	modern genome
Yp3527	1.ORI2	TTG	rodent	Brazil	1978	SRR6366913	modern genome
Yp3529	1.ORI2	TTG	rodent	Brazil	1978	SRR6366917	modern genome
Yp3531	1.ORI2	TTG	rodent	Brazil	1978	SRR6366798	modern genome
Yp3536	1.ORI2	TTG	rodent	Brazil	1979	SRR6366795	modern genome
Yp3540	1.ORI2	TTG	rodent	Brazil	1979	SRR6366802	modern genome
Yp3541	1.ORI2	TTG	rodent	Brazil	1979	SRR6366803	modern genome
Yp3542	1.ORI2	TTG	rodent	Brazil	1979	SRR6367094	modern genome
Yp3543	1.ORI2	TTG	rodent	Brazil	1979	SRR6367093	modern genome
Yp3544	1.ORI2	TTG	rodent	Brazil	1979	SRR6367096	modern genome
Yp3545	1.ORI2	TTG	rodent	Brazil	1979	SRR6367095	modern genome
Yp3547	1.ORI2	TTG	rodent	Brazil	1979	SRR6367098	modern genome
Yp3548	1.ORI2	TTG	rodent	Brazil	1979	SRR6367097	modern genome
Yp3549	1.ORI2	TTG	rodent	Brazil	1979	SRR6367100	modern genome
Yp3555	1.ORI2	TTG	rodent	Brazil	1979	SRR6367092	modern genome
Yp3557	1.ORI2	TTG	rodent	Brazil	1980	SRR6367091	modern genome
Yp3558	1.ORI2	TTG	rodent	Brazil	1980	SRR6366973	modern genome
Yp3560	1.ORI2	TTG	rodent	Brazil	1980	SRR6366971	modern genome
Yp3561	1.ORI2	TTG	rodent	Brazil	1980	SRR6366972	modern genome
Yp3565	1.ORI2	TTG	rodent	Brazil	1982	SRR6366978	modern genome
Yp3568	1.ORI2	TTG	rodent	Brazil	1986	SRR6366969	modern genome
Yp3569	1.ORI2	TTG	rodent	Brazil	1986	SRR6366970	modern genome
Yp3570	1.ORI2	TTG	rodent	Brazil	1986	SRR6366758	modern genome
Yp3571	1.ORI2	TTG	rodent	Brazil	1986	SRR6366759	modern genome
Yp3572	1.ORI2	TTG	rodent	Brazil	1986	SRR6366756	modern genome
Yp3573	1.ORI2	TTG	rodent	Brazil	1986	SRR6366757	modern genome
Yp3575	1.ORI2	TTG	rodent	Brazil	1986	SRR6366762	modern genome
Yp3576	1.ORI2	TTG	rodent	Brazil	1986	SRR6366763	modern genome
Yp3578	1.ORI2	TTG	rodent	Brazil	1986	SRR6366761	modern genome
Yp3580	1.ORI2	TTG	rodent	Brazil	1986	SRR6366754	modern genome
Yp3587	1.ORI2	TTG	rodent	Brazil	1979	SRR6366865	modern genome
Yp3588	1.ORI2	TTG	rodent	Brazil	1979	SRR6366868	modern genome
Yp3592	1.ORI2	TTG	rodent	Brazil	1982	SRR6366867	modern genome
Yp3597	1.ORI2	TTG	rodent	Brazil	1982	SRR6366870	modern genome
Yp3600	1.ORI2	TTG	rodent	Brazil	1982	SRR6366872	modern genome
Yp3603	1.ORI2	TTG	rodent	Brazil	1983	SRR6366871	modern genome
Yp3619	1.ORI2	TTG	rodent	Brazil	1966	SRR6366864	modern genome
Yp3620	1.ORI2	TTG	rodent	Brazil	1966	SRR6366863	modern genome
Yp3621	1.ORI2	TTG	rodent	Brazil	1966	SRR6366943	modern genome
Yp3622	1.ORI2	TTG	rodent	Brazil	1966	SRR6366944	modern genome
Yp3623	1.ORI2	TTG	rodent	Brazil	1966	SRR6366945	modern genome
Yp3624	1.ORI2	TTG	rodent	Brazil	1966	SRR6366946	modern genome
Yp3625	1.ORI2	TTG	rodent	Brazil	1966	SRR6366947	modern genome
Yp3636	1.ORI2	TTG	rodent	Brazil	1967	SRR6366950	modern genome
Yp3637	1.ORI2	TTG	rodent	Brazil	1967	SRR6366989	modern genome
Yp3638	1.ORI2	TTG	rodent	Brazil	1967	SRR6366990	modern genome
Yp3639	1.ORI2	TTG	rodent	Brazil	1967	SRR6367078	modern genome
Yp3640	1.ORI2	TTG	rodent	Brazil	1967	SRR6367077	modern genome
Yp3646	1.ORI2	TTG	rodent	Brazil	1967	SRR6367076	modern genome
Yp3647	1.ORI2	TTG	rodent	Brazil	1967	SRR6367075	modern genome
Yp3648	1.ORI2	TTG	rodent	Brazil	1967	SRR6367074	modern genome
Yp3649	1.ORI2	TTG	rodent	Brazil	1967	SRR6367073	modern genome
Yp3650	1.ORI2	TTG	rodent	Brazil	1967	SRR6367072	modern genome
Yp3651	1.ORI2	TTG	rodent	Brazil	1967	SRR6367071	modern genome
Yp3652	1.ORI2	TTG	rodent	Brazil	1967	SRR6367070	modern genome
Yp3653	1.ORI2	TTG	rodent	Brazil	1967	SRR6367069	modern genome
Yp3655	1.ORI2	TTG	rodent	Brazil	1967	SRR6367129	modern genome
Yp3656	1.ORI2	TTG	rodent	Brazil	1967	SRR6367130	modern genome
Yp3658	1.ORI2	TTG	rodent	Brazil	1967	SRR6367127	modern genome
Yp3659	1.ORI2	TTG	rodent	Brazil	1967	SRR6367128	modern genome
Yp3661	1.ORI2	TTG	rodent	Brazil	1967	SRR6367126	modern genome
Yp3665	1.ORI2	TTG	rodent	Brazil	1967	SRR6367123	modern genome
Yp3668	1.ORI2	TTG	rodent	Brazil	1967	SRR6367124	modern genome
Yp3669	1.ORI2	TTG	rodent	Brazil	1967	SRR6367131	modern genome
Yp3678	1.ORI2	TTG	rodent	Brazil	1967	SRR6367132	modern genome
Yp3679	1.ORI2	TTG	rodent	Brazil	1967	SRR6367122	modern genome
Yp3680	1.ORI2	TTG	rodent	Brazil	1967	SRR6367119	modern genome
Yp3682	1.ORI2	TTG	rodent	Brazil	1967	SRR6366832	modern genome
Yp3683	1.ORI2	TTG	rodent	Brazil	1967	SRR6366827	modern genome
Yp3685	1.ORI2	TTG	rodent	Brazil	1967	SRR6366829	modern genome
Yp3686	1.ORI2	TTG	rodent	Brazil	1967	SRR6366828	modern genome
Yp3687	1.ORI2	TTG	rodent	Brazil	1967	SRR6367134	modern genome
Yp3690	1.ORI2	TTG	rodent	Brazil	1967	SRR6366838	modern genome
Yp3692	1.ORI2	TTG	rodent	Brazil	1967	SRR6366895	modern genome
Yp3693	1.ORI2	TTG	rodent	Brazil	1967	SRR6366896	modern genome
Yp3696	1.ORI2	TTG	rodent	Brazil	1967	SRR6366898	modern genome
Yp3703	1.ORI2	TTG	rodent	Brazil	1968	SRR6366889	modern genome
Yp3704	1.ORI2	TTG	rodent	Brazil	1968	SRR6366890	modern genome
Yp3706	1.ORI2	TTG	rodent	Brazil	1968	SRR6367011	modern genome
Yp3707	1.ORI2	TTG	rodent	Brazil	1968	SRR6367010	modern genome
Yp3708	1.ORI2	TTG	rodent	Brazil	1968	SRR6367009	modern genome
Yp3709	1.ORI2	TTG	rodent	Brazil	1968	SRR6367016	modern genome
Yp3710	1.ORI2	TTG	rodent	Brazil	1968	SRR6367015	modern genome
Yp3712	1.ORI2	TTG	rodent	Brazil	1968	SRR6367013	modern genome
Yp3713	1.ORI2	TTG	rodent	Brazil	1968	SRR6367008	modern genome
Yp3723	1.ORI2	TTG	rodent	Brazil	1968	SRR6366876	modern genome
Yp3735	1.ORI2	TTG	rodent	Brazil	1969	SRR6367064	modern genome
Yp3737	1.ORI2	TTG	rodent	Brazil	1969	SRR6366878	modern genome
Yp3744	1.ORI2	TTG	rodent	Brazil	1969	SRR6366920	modern genome
Yp3746	1.ORI2	TTG	rodent	Brazil	1969	SRR6366919	modern genome
Yp3747	1.ORI2	TTG	rodent	Brazil	1969	SRR6366994	modern genome
Yp3753	1.ORI2	TTG	rodent	Brazil	1969	SRR6366995	modern genome
Yp3755	1.ORI2	TTG	rodent	Brazil	1969	SRR6366997	modern genome
Yp3762	1.ORI2	TTG	rodent	Brazil	1969	SRR6367049	modern genome
Yp3763	1.ORI2	TTG	rodent	Brazil	1969	SRR6367048	modern genome
Yp3765	1.ORI2	TTG	rodent	Brazil	1969	SRR6367055	modern genome
Yp3766	1.ORI2	TTG	rodent	Brazil	1969	SRR6367054	modern genome
Yp3768	1.ORI2	TTG	rodent	Brazil	1969	SRR6367053	modern genome
Yp3780	1.ORI2	TTG	rodent	Brazil	1970	SRR6367057	modern genome
Yp3783	1.ORI2	TTG	rodent	Brazil	1970	SRR6367056	modern genome
Yp3784	1.ORI2	TTG	rodent	Brazil	1970	SRR6366925	modern genome
Yp3785	1.ORI2	TTG	rodent	Brazil	1970	SRR6366926	modern genome
Yp3786	1.ORI2	TTG	rodent	Brazil	1970	SRR6366927	modern genome
Yp3787	1.ORI2	TTG	rodent	Brazil	1970	SRR6366928	modern genome
Yp3788	1.ORI2	TTG	rodent	Brazil	1970	SRR6366921	modern genome
Yp3789	1.ORI2	TTG	rodent	Brazil	1970	SRR6366922	modern genome
Yp3791	1.ORI2	TTG	rodent	Brazil	1970	SRR6366924	modern genome
Yp3792	1.ORI2	TTG	rodent	Brazil	1970	SRR6366929	modern genome
Yp3793	1.ORI2	TTG	rodent	Brazil	1970	SRR6366930	modern genome
Yp3794	1.ORI2	TTG	rodent	Brazil	1970	SRR6366886	modern genome
Yp3797	1.ORI2	TTG	rodent	Brazil	1970	SRR6366888	modern genome
Yp3800	1.ORI2	TTG	rodent	Brazil	1970	SRR6366882	modern genome
Yp3803	1.ORI2	TTG	rodent	Brazil	1971	SRR6367079	modern genome
Yp3805	1.ORI2	TTG	rodent	Brazil	1971	SRR6367068	modern genome
Yp3806	1.ORI2	TTG	rodent	Brazil	1971	SRR6366877	modern genome
Yp3807	1.ORI2	TTG	rodent	Brazil	1971	SRR6366772	modern genome
Yp3808	1.ORI2	TTG	rodent	Brazil	1971	SRR6366773	modern genome
Yp3809	1.ORI2	TTG	rodent	Brazil	1971	SRR6366770	modern genome
Yp3810	1.ORI2	TTG	rodent	Brazil	1971	SRR6366771	modern genome
Yp3811	1.ORI2	TTG	rodent	Brazil	1971	SRR6366768	modern genome
Yp3812	1.ORI2	TTG	rodent	Brazil	1971	SRR6366769	modern genome
Yp3813	1.ORI2	TTG	rodent	Brazil	1971	SRR6366766	modern genome
Yp3815	1.ORI2	TTG	rodent	Brazil	1971	SRR6366767	modern genome
Yp3816	1.ORI2	TTG	rodent	Brazil	1971	SRR6366764	modern genome
Yp3817	1.ORI2	TTG	rodent	Brazil	1971	SRR6366765	modern genome
Yp3819	1.ORI2	TTG	rodent	Brazil	1971	SRR6367118	modern genome
Yp3820	1.ORI2	TTG	rodent	Brazil	1971	SRR6367117	modern genome
Yp3821	1.ORI2	TTG	rodent	Brazil	1971	SRR6367116	modern genome
Yp3822	1.ORI2	TTG	rodent	Brazil	1971	SRR6367115	modern genome
Yp3832	1.ORI2	TTG	rodent	Brazil	1972	SRR6366932	modern genome
Yp3833	1.ORI2	TTG	rodent	Brazil	1972	SRR6367001	modern genome
Yp3834	1.ORI2	TTG	rodent	Brazil	1972	SRR6367002	modern genome
Yp3837	1.ORI2	TTG	rodent	Brazil	1972	SRR6367003	modern genome
Yp3838	1.ORI2	TTG	rodent	Brazil	1972	SRR6367004	modern genome
Yp3839	1.ORI2	TTG	rodent	Brazil	1972	SRR6367005	modern genome
Yp3840	1.ORI2	TTG	rodent	Brazil	1974	SRR6367006	modern genome
Yp3841	1.ORI2	TTG	rodent	Brazil	1974	SRR6366991	modern genome
Yp3842	1.ORI2	TTG	rodent	Brazil	1974	SRR6366992	modern genome
Yp3843	1.ORI2	TTG	rodent	Brazil	1974	SRR6366934	modern genome
Yp3844	1.ORI2	TTG	rodent	Brazil	1974	SRR6366933	modern genome
Yp3845	1.ORI2	TTG	rodent	Brazil	1974	SRR6366936	modern genome
Yp3847	1.ORI2	TTG	rodent	Brazil	1974	SRR6366935	modern genome
Yp3848	1.ORI2	TTG	rodent	Brazil	1974	SRR6366938	modern genome
Yp3849	1.ORI2	TTG	rodent	Brazil	1974	SRR6366937	modern genome
Yp3850	1.ORI2	TTG	rodent	Brazil	1974	SRR6366940	modern genome
Yp3851	1.ORI2	TTG	rodent	Brazil	1974	SRR6366939	modern genome
Yp3852	1.ORI2	TTG	rodent	Brazil	1974	SRR6366942	modern genome
Yp3853	1.ORI2	TTG	rodent	Brazil	1974	SRR6366941	modern genome
Yp3854	1.ORI2	TTG	rodent	Brazil	1974	SRR6366817	modern genome
Yp3855	1.ORI2	TTG	rodent	Brazil	1974	SRR6366818	modern genome
Yp3856	1.ORI2	TTG	rodent	Brazil	1974	SRR6366815	modern genome
Yp3858	1.ORI2	TTG	rodent	Brazil	1974	SRR6366816	modern genome
Yp3860	1.ORI2	TTG	rodent	Brazil	1974	SRR6366821	modern genome
Yp3862	1.ORI2	TTG	rodent	Brazil	1974	SRR6366822	modern genome
Yp3865	1.ORI2	TTG	rodent	Brazil	1974	SRR6366819	modern genome
Yp3866	1.ORI2	TTG	rodent	Brazil	1974	SRR6366820	modern genome
Yp3867	1.ORI2	TTG	rodent	Brazil	1974	SRR6366823	modern genome
Yp3872	1.ORI2	TTG	rodent	Brazil	1974	SRR6366824	modern genome
Yp3884	1.ORI2	TTG	rodent	Brazil	1975	SRR6366954	modern genome
Yp3899	1.ORI2	TTG	rodent	Brazil	1975	SRR6366952	modern genome
Yp3931	1.ORI2	TTG	rodent	Brazil	1978	SRR6366955	modern genome
Yp3935	1.ORI2	TTG	rodent	Brazil	1978	SRR6366825	modern genome
Yp3947	1.ORI2	TTG	rodent	Brazil	1979	SRR6366814	modern genome
Yp3949	1.ORI2	TTG	rodent	Brazil	1979	SRR6367133	modern genome
Yp3952	1.ORI2	TTG	rodent	Brazil	1979	SRR6366841	modern genome
Yp3967	1.ORI2	TTG	rodent	Brazil	1986	SRR6366836	modern genome
Yp3971	1.ORI2	TTG	rodent	Brazil	1986	SRR6366837	modern genome
Yp3972	1.ORI2	TTG	rodent	Brazil	1986	SRR6366830	modern genome
Yp3975	1.ORI2	TTG	rodent	Brazil	1979	SRR6367034	modern genome
Yp3977	1.ORI2	TTG	rodent	Brazil	1979	SRR6367035	modern genome
Yp3978	1.ORI2	TTG	rodent	Brazil	1980	SRR6367036	modern genome
Yp3979	1.ORI2	TTG	rodent	Brazil	1980	SRR6367037	modern genome
Yp3982	1.ORI2	TTG	rodent	Brazil	1982	SRR6367031	modern genome
Yp3983	1.ORI2	TTG	rodent	Brazil	1982	SRR6367032	modern genome
Yp3987	1.ORI2	TTG	rodent	Brazil	1982	SRR6367033	modern genome
Yp3990	1.ORI2	TTG	rodent	Brazil	1983	SRR6367027	modern genome
Yp3992	1.ORI2	TTG	rodent	Brazil	1986	SRR6367029	modern genome
Yp3994	1.ORI2	TTG	rodent	Brazil	1966	SRR6367135	modern genome
PY-34	1.ORI2	TTG	other	Peru	2010	SRR329460	modern genome
PY-46	1.ORI2	TTG	other	Peru	2010	SRR329470	modern genome
PY-47	1.ORI2	TTG	other	Peru	2010	SRR329466	modern genome
PY-52	1.ORI2	TTG	other	Peru	2010	SRR329469	modern genome
PY-53	1.ORI2	TTG	other	Peru	2010	SRR329467	modern genome
PY-54	1.ORI2	TTG	other	Peru	2010	GCA_000268805.2	modern genome
PY-55	1.ORI2	TTG	other	Peru	2010	SRR329468	modern genome
PY-56	1.ORI2	TTG	other	Peru	2010	SRR329478	modern genome
PY-96	1.ORI2	TTG	other	Peru	2010	SRR329493	modern genome
140-Dalat	1.ORI2	TTG	NA	Viet	1967	GCA_013421455.1	modern genome
Algeria-3	1.ORI2	TTG	NA	NA	NA	GCA_001487065.1	modern genome
FDAARGOS-605	1.ORI2	TTG	NA	Bolivia	1969	SRR8283301	modern genome
Kimberley-D17	1.ORI2	TTG	NA	NA	NA	SRR857245	modern genome
P-13272	1.ORI2	TTG	NA	Viet	1986	GCA_013421555.1	modern genome
P-13273	1.ORI2	TTG	NA	Viet	1986	GCA_013421545.1	modern genome
P-14709	1.ORI2	TTG	NA	Viet	1988	GCA_013421535.1	modern genome
PEXU2	1.ORI2	TTG	NA	NA	NA	GCA_000182525.1	modern genome
PY-103	1.ORI2	TTG	NA	Peru	NA	SRR329403	modern genome
Saigon-Nhatraung-62-3	1.ORI2	TTG	NA	Viet	1962	GCA_013421465.1	modern genome
INS	1.ORI2	TTG	human	Peru	2010	GCA_000311885.1	modern genome
PY-08	1.ORI2	TTG	human	Peru	2006	SRR329391	modern genome
PY-09	1.ORI2	TTG	human	Peru	2006	SRR329392	modern genome
PY-101	1.ORI2	TTG	human	Peru	2010	SRR329402	modern genome
PY-10	1.ORI2	TTG	human	Peru	2006	SRR329393	modern genome
PY-11	1.ORI2	TTG	human	Peru	2007	SRR329394	modern genome
PY-113	1.ORI2	TTG	human	Peru	2010	SRR329405	modern genome
PY-12	1.ORI2	TTG	human	Peru	2008	SRR329395	modern genome
PY-13	1.ORI2	TTG	human	Peru	2008	SRR329396	modern genome
PY-15	1.ORI2	TTG	human	Peru	2009	SRR329398	modern genome
PY-16	1.ORI2	TTG	human	Peru	2009	SRR329399	modern genome
PY-32	1.ORI2	TTG	human	Peru	2010	SRR329462	modern genome
PY-98	1.ORI2	TTG	human	Peru	2010	SRR329494	modern genome
Yp3186	1.ORI2	TTG	human	Brazil	1966	SRR6366737	modern genome
Yp3272	1.ORI2	TTG	human	Brazil	1968	SRR6367082	modern genome
Yp3274	1.ORI2	TTG	human	Brazil	1968	SRR6367081	modern genome
Yp3285	1.ORI2	TTG	human	Brazil	1968	SRR6366781	modern genome
Yp3287	1.ORI2	TTG	human	Brazil	1968	SRR6366775	modern genome
Yp3299	1.ORI2	TTG	human	Brazil	1969	SRR6366852	modern genome
Yp3303	1.ORI2	TTG	human	Brazil	1969	SRR6366851	modern genome
Yp3325	1.ORI2	TTG	human	Brazil	1969	SRR6366843	modern genome
Yp3358	1.ORI2	TTG	human	Brazil	1970	SRR6367046	modern genome
Yp3393	1.ORI2	TTG	human	Brazil	1971	SRR6366732	modern genome
Yp3396	1.ORI2	TTG	human	Brazil	1971	SRR6366733	modern genome
Yp3398	1.ORI2	TTG	human	Brazil	1971	SRR6366787	modern genome
Yp3399	1.ORI2	TTG	human	Brazil	1971	SRR6366786	modern genome
Yp3400	1.ORI2	TTG	human	Brazil	1971	SRR6366789	modern genome
Yp3404	1.ORI2	TTG	human	Brazil	1972	SRR6366788	modern genome
Yp3405	1.ORI2	TTG	human	Brazil	1972	SRR6366791	modern genome
Yp3406	1.ORI2	TTG	human	Brazil	1972	SRR6366790	modern genome
Yp3439	1.ORI2	TTG	human	Brazil	1974	SRR6366908	modern genome
Yp3442	1.ORI2	TTG	human	Brazil	1974	SRR6366906	modern genome
Yp3457	1.ORI2	TTG	human	Brazil	1974	SRR6366811	modern genome
Yp3461	1.ORI2	TTG	human	Brazil	1974	SRR6367103	modern genome
Yp3470	1.ORI2	TTG	human	Brazil	1975	SRR6367106	modern genome
Yp3471	1.ORI2	TTG	human	Brazil	1975	SRR6367109	modern genome
Yp3474	1.ORI2	TTG	human	Brazil	1975	SRR6366985	modern genome
Yp3475	1.ORI2	TTG	human	Brazil	1975	SRR6366984	modern genome
Yp3476	1.ORI2	TTG	human	Brazil	1975	SRR6366983	modern genome
Yp3487	1.ORI2	TTG	human	Brazil	1975	SRR6366857	modern genome
Yp3489	1.ORI2	TTG	human	Brazil	1975	SRR6366858	modern genome
Yp3490	1.ORI2	TTG	human	Brazil	1975	SRR6366859	modern genome
Yp3491	1.ORI2	TTG	human	Brazil	1975	SRR6366860	modern genome
Yp3492	1.ORI2	TTG	human	Brazil	1975	SRR6366861	modern genome
Yp3495	1.ORI2	TTG	human	Brazil	1975	SRR6366853	modern genome
Yp3500	1.ORI2	TTG	human	Brazil	1975	SRR6366752	modern genome
Yp3501	1.ORI2	TTG	human	Brazil	1975	SRR6366747	modern genome
Yp3502	1.ORI2	TTG	human	Brazil	1975	SRR6366746	modern genome
Yp3503	1.ORI2	TTG	human	Brazil	1975	SRR6366749	modern genome
Yp3504	1.ORI2	TTG	human	Brazil	1975	SRR6366748	modern genome
Yp3505	1.ORI2	TTG	human	Brazil	1975	SRR6366745	modern genome
Yp3506	1.ORI2	TTG	human	Brazil	1975	SRR6366744	modern genome
Yp3507	1.ORI2	TTG	human	Brazil	1975	SRR6367066	modern genome
Yp3508	1.ORI2	TTG	human	Brazil	1975	SRR6367067	modern genome
Yp3509	1.ORI2	TTG	human	Brazil	1975	SRR6366842	modern genome
Yp3510	1.ORI2	TTG	human	Brazil	1975	SRR6367065	modern genome
Yp3511	1.ORI2	TTG	human	Brazil	1975	SRR6367062	modern genome
Yp3512	1.ORI2	TTG	human	Brazil	1975	SRR6367063	modern genome
Yp3515	1.ORI2	TTG	human	Brazil	1975	SRR6367060	modern genome
Yp3516	1.ORI2	TTG	human	Brazil	1975	SRR6367061	modern genome
Yp3517	1.ORI2	TTG	human	Brazil	1975	SRR6367058	modern genome
Yp3522	1.ORI2	TTG	human	Brazil	1978	SRR6366909	modern genome
Yp3525	1.ORI2	TTG	human	Brazil	1978	SRR6366915	modern genome
Yp3528	1.ORI2	TTG	human	Brazil	1978	SRR6366918	modern genome
Yp3532	1.ORI2	TTG	human	Brazil	1978	SRR6366799	modern genome
Yp3533	1.ORI2	TTG	human	Brazil	1978	SRR6366800	modern genome
Yp3534	1.ORI2	TTG	human	Brazil	1978	SRR6366801	modern genome
Yp3535	1.ORI2	TTG	human	Brazil	1978	SRR6366794	modern genome
Yp3537	1.ORI2	TTG	human	Brazil	1979	SRR6366796	modern genome
Yp3539	1.ORI2	TTG	human	Brazil	1979	SRR6366797	modern genome
Yp3559	1.ORI2	TTG	human	Brazil	1980	SRR6366974	modern genome
Yp3566	1.ORI2	TTG	human	Brazil	1986	SRR6366975	modern genome
Yp3567	1.ORI2	TTG	human	Brazil	1986	SRR6366976	modern genome
Yp3583	1.ORI2	TTG	human	Brazil	1986	SRR6366755	modern genome
Yp3584	1.ORI2	TTG	human	Brazil	1997	SRR6366866	modern genome
Yp3598	1.ORI2	TTG	human	Brazil	1982	SRR6366869	modern genome
Yp3630	1.ORI2	TTG	human	Brazil	1967	SRR6366948	modern genome
Yp3631	1.ORI2	TTG	human	Brazil	1967	SRR6366949	modern genome
Yp3695	1.ORI2	TTG	human	Brazil	1967	SRR6366897	modern genome
Yp3698	1.ORI2	TTG	human	Brazil	1967	SRR6366891	modern genome
Yp3699	1.ORI2	TTG	human	Brazil	1967	SRR6366892	modern genome
Yp3700	1.ORI2	TTG	human	Brazil	1967	SRR6366893	modern genome
Yp3701	1.ORI2	TTG	human	Brazil	1967	SRR6366894	modern genome
Yp3705	1.ORI2	TTG	human	Brazil	1968	SRR6367012	modern genome
Yp3715	1.ORI2	TTG	human	Brazil	1968	SRR6367007	modern genome
Yp3722	1.ORI2	TTG	human	Brazil	1968	SRR6366875	modern genome
Yp3724	1.ORI2	TTG	human	Brazil	1968	SRR6366873	modern genome
Yp3725	1.ORI2	TTG	human	Brazil	1968	SRR6366874	modern genome
Yp3726	1.ORI2	TTG	human	Brazil	1968	SRR6366879	modern genome
Yp3743	1.ORI2	TTG	human	Brazil	1969	SRR6366884	modern genome
Yp3752	1.ORI2	TTG	human	Brazil	1969	SRR6366996	modern genome
Yp3754	1.ORI2	TTG	human	Brazil	1969	SRR6366998	modern genome
Yp3757	1.ORI2	TTG	human	Brazil	1969	SRR6366999	modern genome
Yp3759	1.ORI2	TTG	human	Brazil	1969	SRR6367051	modern genome
Yp3761	1.ORI2	TTG	human	Brazil	1969	SRR6367050	modern genome
Yp3823	1.ORI2	TTG	human	Brazil	1971	SRR6367114	modern genome
Yp3824	1.ORI2	TTG	human	Brazil	1971	SRR6367113	modern genome
Yp3825	1.ORI2	TTG	human	Brazil	1971	SRR6367112	modern genome
Yp3826	1.ORI2	TTG	human	Brazil	1971	SRR6367111	modern genome
Yp3828	1.ORI2	TTG	human	Brazil	1971	SRR6367121	modern genome
Yp3829	1.ORI2	TTG	human	Brazil	1971	SRR6367120	modern genome
Yp3830	1.ORI2	TTG	human	Brazil	1971	SRR6366931	modern genome
Yp3892	1.ORI2	TTG	human	Brazil	1975	SRR6366953	modern genome
Yp3901	1.ORI2	TTG	human	Brazil	1975	SRR6366951	modern genome
Yp3905	1.ORI2	TTG	human	Brazil	1975	SRR6366958	modern genome
Yp3924	1.ORI2	TTG	human	Brazil	1975	SRR6366957	modern genome
Yp3925	1.ORI2	TTG	human	Brazil	1975	SRR6366956	modern genome
ZE94-2122	1.ORI2	TTG	human	Zimbabwe	1994	SRR1925409	modern genome
Yp3562	1.ORI2	TTT	rodent	Brazil	1982	SRR6366977	modern genome
Yp3958	1.ORI2	TTT	rodent	Brazil	1982	SRR6366834	modern genome
Yp3010	1.ORI3	TTG	vector	Madagascar	2007	SRR4175418	modern genome
113	1.ORI3	TTG	rodent	India	1994	GCA_000475115.2	modern genome
C-144	1.ORI3	TTG	rodent	NA	NA	GCA_006376445.1	modern genome
Yp2979	1.ORI3	TTG	rodent	Madagascar	2006	SRR4175415	modern genome
Yp4300	1.ORI3	TTG	rodent	Madagascar	2003	SRR12199766	modern genome
Yp4307	1.ORI3	TTG	rodent	Madagascar	2014	SRR12199760	modern genome
Yp4309	1.ORI3	TTG	rodent	Madagascar	2016	SRR12199758	modern genome
CO92	1.ORI3	TTG	NA	NA	1992	GCA_000009065.1	modern genome
EV76D	1.ORI3	TTG	NA	NA	NA	GCA_001261985.1	modern genome
EV-NIIEG	1.ORI3	TTG	NA	Russia	1941	GCA_000590535.1	modern genome
MG05-1020	1.ORI3	TTG	NA	NA	NA	GCA_000169635.1	modern genome
56-13	1.ORI3	TTG	human	Madagascar	2013	SRR11676332	modern genome
59-13	1.ORI3	TTG	human	Madagascar	2013	SRR11676331	modern genome
9_2	1.ORI3	TTG	human	India	1994	GCA_000475095.2	modern genome
97-96	1.ORI3	TTG	human	Madagascar	1996	SRR11676330	modern genome
EV76	1.ORI3	TTG	human	Madagascar	1922	SRR069197	modern genome
IP275	1.ORI3	TTG	human	Madagascar	1995	GCA_000168235.2	modern genome
Yp2856	1.ORI3	TTG	human	Madagascar	2003	SRR4175416	modern genome
Yp2871	1.ORI3	TTG	human	Madagascar	2004	SRR4175421	modern genome
Yp2872	1.ORI3	TTG	human	Madagascar	2004	SRR4175430	modern genome
Yp2905	1.ORI3	TTG	human	Madagascar	2004	SRR4175417	modern genome
Yp2947	1.ORI3	TTG	human	Madagascar	2006	SRR4175425	modern genome
Yp2963	1.ORI3	TTG	human	Madagascar	2006	SRR4175441	modern genome
Yp2983	1.ORI3	TTG	human	Madagascar	2007	SRR4175422	modern genome
Yp2991	1.ORI3	TTG	human	Madagascar	2007	SRR4175431	modern genome
Yp3014	1.ORI3	TTG	human	Madagascar	2007	SRR4175427	modern genome
Yp3016	1.ORI3	TTG	human	Madagascar	2007	SRR4175437	modern genome
Yp3017	1.ORI3	TTG	human	Madagascar	2007	SRR4175444	modern genome
Yp3019	1.ORI3	TTG	human	Madagascar	2008	SRR4175443	modern genome
Yp3023	1.ORI3	TTG	human	Madagascar	2008	SRR4175435	modern genome
Yp3026	1.ORI3	TTG	human	Madagascar	2008	SRR4175426	modern genome
Yp3034	1.ORI3	TTG	human	Madagascar	2008	SRR4175428	modern genome
Yp3041	1.ORI3	TTG	human	Madagascar	2009	SRR4175423	modern genome
Yp3042	1.ORI3	TTG	human	Madagascar	2009	SRR4175439	modern genome
Yp3043	1.ORI3	TTG	human	Madagascar	2009	SRR4175442	modern genome
Yp3044	1.ORI3	TTG	human	Madagascar	2009	SRR4175436	modern genome
Yp3045	1.ORI3	TTG	human	Madagascar	2009	SRR4175438	modern genome
Yp3048	1.ORI3	TTG	human	Madagascar	2009	SRR4175420	modern genome
Yp3050	1.ORI3	TTG	human	Madagascar	2010	SRR4175432	modern genome
Yp3059	1.ORI3	TTG	human	Madagascar	2011	SRR4175433	modern genome
Yp3069	1.ORI3	TTG	human	Madagascar	2011	SRR4175419	modern genome
Yp3078	1.ORI3	TTG	human	Madagascar	2011	SRR4175440	modern genome
Yp3079	1.ORI3	TTG	human	Madagascar	2012	SRR4175429	modern genome
Yp3083	1.ORI3	TTG	human	Madagascar	2012	SRR4175434	modern genome
Yp4301	1.ORI3	TTG	human	Madagascar	2014	SRR12199765	modern genome
Yp4302	1.ORI3	TTG	human	Madagascar	2014	SRR12199764	modern genome
Yp4303	1.ORI3	TTG	human	Madagascar	2008	SRR12199763	modern genome
Yp4304	1.ORI3	TTG	human	Madagascar	2008	SRR12199767	modern genome
Yp4305	1.ORI3	TTG	human	Madagascar	2004	SRR12199762	modern genome
Yp4306	1.ORI3	TTG	human	Madagascar	2004	SRR12199761	modern genome
Yp4308	1.ORI3	TTG	human	Madagascar	2016	SRR12199759	modern genome
34008	2.ANT1	TTG	rodent	China	1968	SRR069104	modern genome
34202	2.ANT1	TTG	rodent	China	1990	SRR069105	modern genome
Algeria3	2.ANT1	TTG	NA	NA	NA	GCA_900095105.1	modern genome
S3	2.ANT1	TTG	human	India	2002	GCA_000475135.2	modern genome
Nepal516	2.ANT1	TTT	human	Nepal	1967	GCA_000013805.1	modern genome
351001	2.ANT2	TTG	rodent	China	1996	SRR069106	modern genome
CMCC347001	2.ANT2	TTG	rodent	China	1996	SRR069159	modern genome
CMCC348002	2.ANT2	TTG	rodent	China	1998	SRR069160	modern genome
G1996010	2.ANT2	TTG	other	China	1996	SRR069107	modern genome
2	2.ANT2	TTG	human	China	2004	GCA_000320445.1	modern genome
G1996006	2.ANT2	TTG	human	China	1996	SRR069108	modern genome
5761	2.ANT3	TCG	rodent	Russia	1956	SRR069095	modern genome
735	2.ANT3	TCG	rodent	Russia	1965	SRR069103	modern genome
CMCC67001	2.ANT3	TCG	human	China	1959	SRR069172	modern genome
CMCC106002	2.ANT3	TTG	vector	China	1996	SRR069140	modern genome
CMCC64001	2.ANT3	TTG	vector	China	1957	SRR069170	modern genome
CMCC104003	2.ANT3	TTG	rodent	China	1989	SRR069139	modern genome
CMCC51020	2.ANT3	TTG	rodent	China	1954	SRR069168	modern genome
CMCC92010	2.ANT3	TTG	rodent	China	1971	SRR069186	modern genome
CMCC95001	2.ANT3	TTG	rodent	China	1970	SRR069188	modern genome
I1996	2.ANT3	TTG	rodent	Russia	1980	GCA_001601285.1	modern genome
SCPM-O-B-5935	2.ANT3	TTG	rodent	Russia	1970	SRR10259777	modern genome
CMCC96001	2.ANT3	TTG	other	China	1957	SRR069189	modern genome
CMCC96007	2.ANT3	TTG	other	China	1989	SRR069190	modern genome
FDAARGOS-603	2.ANT3	TTG	other	Japan	NA	SRR8072961	modern genome
KUMA-D11	2.ANT3	TTG	NA	China	NA	SRR857246	modern genome
Nicholisk-41	2.ANT3	TTG	NA	China	2008	GCA_000834885.1	modern genome
SCPM-O-DNA-14	2.ANT3	TTG	NA	NA	1983	SRR4017229	modern genome
H1959004	2.ANT3	TTT	rodent	China	1959	SRR069115	modern genome
C-627	2.MED0	TTG	vector	Russia	1986	GCA_003074275.1	modern genome
C-284	2.MED0	TTG	rodent	Russia	1971	GCA_006376575.1	modern genome
C-506	2.MED0	TTG	rodent	Russia	1982	GCA_008630375.2	modern genome
SCPM-O-B-6530	2.MED0	TTG	NA	NA	2000	GCA_009295985.1	modern genome
SCPM-O-B-7289	2.MED0	TTG	NA	NA	1974	SRR5641429	modern genome
SCPM-O-B-7298	2.MED0	TTG	NA	NA	1973	SRR5641436	modern genome
C-719	2.MED0	TTT	vector	Russia	1996	GCA_008630435.1	modern genome
44	2.MED1	TTG	vector	Azerbaijan	1966	GCA_003074335.1	modern genome
A-1809	2.MED1	TTG	vector	Kyrgyzstan	1980	GCA_002412305.1	modern genome
KM918	2.MED1	TTG	vector	Russia	1989	GCA_001559935.1	modern genome
M-1763	2.MED1	TTG	vector	Russia	2002	GCA_001617735.1	modern genome
SCPM-O-B-6291	2.MED1	TTG	vector	Russia	1953	SRR10259775	modern genome
111	2.MED1	TTG	rodent	Russia	1971	GCA_009909645.1	modern genome
1116-D	2.MED1	TTG	rodent	Russia	1971	GCA_001613865.1	modern genome
1240	2.MED1	TTG	rodent	Azerbaijan	1967	GCA_003074355.1	modern genome
139	2.MED1	TTG	rodent	Kazakhstan	1966	GCA_003074675.1	modern genome
173	2.MED1	TTG	rodent	NA	1978	GCA_001617805.1	modern genome
1906	2.MED1	TTG	rodent	Russia	2014	GCA_003085995.1	modern genome
2501	2.MED1	TTG	rodent	China	NA	GCA_000275685.1	modern genome
2504	2.MED1	TTG	rodent	China	2005	SRR069099	modern genome
2506	2.MED1	TTG	rodent	China	2005	SRR069100	modern genome
2513	2.MED1	TTG	rodent	China	2005	GCA_004023585.1	modern genome
2514	2.MED1	TTG	rodent	China	2005	GCA_004023595.1	modern genome
261	2.MED1	TTG	rodent	NA	1955	GCA_003074375.1	modern genome
2654	2.MED1	TTG	rodent	China	2006	SRR069101	modern genome
31	2.MED1	TTG	rodent	Kazakhstan	1924	GCA_010974855.1	modern genome
595	2.MED1	TTG	rodent	Russia	2014	GCA_003086055.1	modern genome
615	2.MED1	TTG	rodent	Kazakhstan	1945	GCA_009909655.1	modern genome
A-1825	2.MED1	TTG	rodent	Uzbekistan	1983	GCA_003086075.1	modern genome
A-1920	2.MED1	TTG	rodent	Kazakhstan	1988	GCA_003086115.1	modern genome
C-224	2.MED1	TTG	rodent	Azerbaijan	1968	GCA_006376475.1	modern genome
C-231	2.MED1	TTG	rodent	Azerbaijan	1968	GCA_006376495.1	modern genome
C-281	2.MED1	TTG	rodent	Russia	1970	GCA_006376535.1	modern genome
C-527	2.MED1	TTG	rodent	Azerbaijan	1984	GCA_008630575.1	modern genome
C-528	2.MED1	TTG	rodent	Russia	1984	GCA_008630395.1	modern genome
C-62	2.MED1	TTG	rodent	Azerbaijan	1959	GCA_006376435.1	modern genome
C-742	2.MED1	TTG	rodent	Russia	1997	GCA_008630485.1	modern genome
C-791	2.MED1	TTG	rodent	Russia	2003	GCA_001617705.1	modern genome
KM-816	2.MED1	TTG	rodent	Turkmenistan	1990	GCA_001613895.1	modern genome
M-1448	2.MED1	TTG	rodent	Kazakhstan	1990	GCA_003086155.1	modern genome
M-1453	2.MED1	TTG	rodent	Kazakhstan	1991	GCA_001617815.1	modern genome
M-1484	2.MED1	TTG	rodent	Kazakhstan	1992	GCA_001617725.1	modern genome
M-1524	2.MED1	TTG	rodent	Kazakhstan	1993	GCA_003086095.1	modern genome
M-1773	2.MED1	TTG	rodent	Russia	2002	GCA_003085855.1	modern genome
M-1864	2.MED1	TTG	rodent	Russia	2009	GCA_001595585.1	modern genome
M-519	2.MED1	TTG	rodent	Turkmenistan	1967	GCA_001617715.1	modern genome
M-549	2.MED1	TTG	rodent	Turkmenistan	1977	GCA_001617785.1	modern genome
M-978	2.MED1	TTG	rodent	Russia	1990	GCA_001613885.1	modern genome
C-11	2.MED1	TTG	other	Russia	1950	GCA_006376415.1	modern genome
KIM5	2.MED1	TTG	other	NA	2007	SRR2145879	modern genome
1045	2.MED1	TTG	NA	Azerbaijan	NA	GCA_001188735.1	modern genome
1530	2.MED1	TTG	NA	Russia	2014	GCA_003085975.1	modern genome
2944	2.MED1	TTG	NA	Russia	NA	GCA_001188815.1	modern genome
771	2.MED1	TTG	NA	Georgia	NA	SRR1286099	modern genome
KIM10	2.MED1	TTG	NA	NA	NA	GCA_000006645.1	modern genome
KIM-10v	2.MED1	TTG	NA	Iran	NA	SRR2084698	modern genome
KIM-D27	2.MED1	TTG	NA	NA	NA	SRR133640	modern genome
SCPM-O-B-7307	2.MED1	TTG	NA	NA	1984	SRR5641463	modern genome
SCPM-O-B-7331	2.MED1	TTG	NA	NA	2001	SRR5641464	modern genome
244	2.MED1	TTG	human	Kazakhstan	1967	GCA_003074295.1	modern genome
578	2.MED1	TTG	human	Kazakhstan	1945	GCA_010974845.1	modern genome
7-2	2.MED1	TTG	human	Kazakhstan	1922	GCA_010974835.1	modern genome
9-10	2.MED1	TTG	human	Russia	1923	GCA_009909635.1	modern genome
UC91309	2.MED1	TTG	human	NA	NA	SRR6121994	modern genome
K1973002	2.MED2	TTC	NA	NA	NA	GCA_000169655.1	modern genome
91	2.MED2	TTG	vector	China	1987	SRR069130	modern genome
7338	2.MED2	TTG	rodent	China	1973	SRR069122	modern genome
A1973001	2.MED2	TTG	rodent	China	1973	SRR069109	modern genome
I160001	2.MED2	TTG	rodent	China	1987	SRR069199	modern genome
K11973002	2.MED2	TTG	rodent	China	1973	GCA_000325145.1	modern genome
CMCC92004	2.MED3	GTG	vector	China	1957	SRR069185	modern genome
CMCC107004	2.MED3	TTG	vector	China	2003	SRR069141	modern genome
I1994006	2.MED3	TTG	vector	China	1994	SRR069146	modern genome
J1963002	2.MED3	TTG	vector	China	1963	SRR069174	modern genome
S15	2.MED3	TTG	vector	China	2018	SRR12667591	modern genome
S16	2.MED3	TTG	vector	China	2018	SRR12667590	modern genome
SHAN11	2.MED3	TTG	vector	China	2006	SRR069206	modern genome
3304	2.MED3	TTG	rodent	Mongolia	2018	SRR10961165	modern genome
3305	2.MED3	TTG	rodent	Mongolia	2018	SRR10961164	modern genome
3306	2.MED3	TTG	rodent	Mongolia	2018	SRR10961163	modern genome
3307	2.MED3	TTG	rodent	Mongolia	2018	SRR10961162	modern genome
3309	2.MED3	TTG	rodent	Mongolia	2018	SRR10961161	modern genome
3310	2.MED3	TTG	rodent	Mongolia	2018	SRR10961160	modern genome
CMCC12003	2.MED3	TTG	rodent	China	1961	SRR069145	modern genome
CMCC125002	2.MED3	TTG	rodent	China	1964	SRR069150	modern genome
CMCC90027	2.MED3	TTG	rodent	China	1970	SRR069183	modern genome
CMCC99103	2.MED3	TTG	rodent	China	1970	SRR069192	modern genome
H1958004	2.MED3	TTG	rodent	China	1958	SRR069169	modern genome
I1969003	2.MED3	TTG	rodent	China	1969	SRR069152	modern genome
I1970005	2.MED3	TTG	rodent	China	1970	SRR069191	modern genome
I1991001	2.MED3	TTG	rodent	China	1970	SRR069093	modern genome
I2001001	2.MED3	TTG	rodent	China	2001	SRR069154	modern genome
J1978002	2.MED3	TTG	rodent	China	1978	SRR069149	modern genome
S14	2.MED3	TTG	rodent	China	2018	SRR12667592	modern genome
SHAN12	2.MED3	TTG	rodent	China	2006	SRR069207	modern genome
71021	3.ANT1	TCG	vector	China	1989	SRR069120	modern genome
C1976001	3.ANT1	TCG	rodent	China	1976	SRR069119	modern genome
CMCC71001	3.ANT1	TCG	rodent	China	1961	SRR069173	modern genome
7-1	3.ANT1	TTG	human	China	2004	SRR069125	modern genome
MGJZ3	3.ANT2	TCG	rodent	Mongolia	1980	SRR069202	modern genome
MGJZ6	3.ANT2	TCG	rodent	Mongolia	1997	SRR069203	modern genome
MGJZ7	3.ANT2	TCG	rodent	Mongolia	1997	SRR069204	modern genome
MGJZ9	3.ANT2	TTG	vector	Mongolia	1998	SRR069205	modern genome
3243	3.ANT2	TTG	rodent	Mongolia	2016	SRR10912556	modern genome
3256	3.ANT2	TTG	rodent	Mongolia	2017	SRR10912555	modern genome
MGJZ11	3.ANT2	TTG	rodent	Mongolia	2000	SRR069200	modern genome
SCPM-O-DNA-13	3.ANT2	TTG	NA	NA	1971	SRR4017228	modern genome
349	4.ANT1	TTG	vector	Russia	2015	GCA_003074215.1	modern genome
I-3223	4.ANT1	TTG	vector	Russia	1987	GCA_003074315.1	modern genome
1454	4.ANT1	TTG	rodent	Russia	2012	GCA_003074255.1	modern genome
M-1944	4.ANT1	TTG	rodent	Russia	2012	GCA_003086015.1	modern genome
SCPM-O-B-5942	4.ANT1	TTG	rodent	Russia	1977	SRR10259779	modern genome
SCPM-O-DNA-18	4.ANT1	TTG	rodent	Russia	1984	SRR10259781	modern genome
I-3244	4.ANT1	TTG	other	Mongolia	1988	GCA_003074235.1	modern genome
337	4.ANT1	TTG	NA	Russia	2015	GCA_003074195.1	modern genome
338	4.ANT1	TTG	NA	Russia	2015	GCA_003074155.1	modern genome
517	4.ANT1	TTG	human	Russia	2014	GCA_003085915.1	modern genome
MGJZ12	4.ANT1	TTT	rodent	Mongolia	2002	SRR069201	modern genome
* aDNA represents ancient DNA genome
