# Supplementary material for: Retracing the path of evolution: polymorphisms of aspA codon 363 shape the fitness of Yersinia pestis
Source: Emerg Microbes Infect. 2025 Jul 10;14(1):2532700. doi: 10.1080/22221751.2025.2532700 (PMC12291239; doi:10.1080/22221751.2025.2532700)
Supplement: Table S5.xlsx [file TEMI_A_2532700_SM8996.xlsx]

## Sheet: 892 Y. pseudotuberculosis aspA
Accession	Bioproject	Biosample	aspA_status
GCA_000047365.1	PRJNA12950	SAMEA3138251	GTG
GCA_000016945.1	PRJNA16070	SAMN02604043	GTG
GCA_000343955.1	PRJEB1337	SAMEA2272324	GTG
GCA_000343975.1	PRJEB1338	SAMEA2271926	GTG
GCA_000343995.1	PRJEB1339	SAMEA2272229	GTG
GCA_000344015.1	PRJEB1340	SAMEA2272064	GTG
GCA_000344035.1	PRJEB1341	SAMEA2272757	GTG
GCA_000344055.1	PRJEB1342	SAMEA2272135	GTG
GCA_000403745.1	PRJEB1801	SAMEA2272156	GTG
GCA_000403705.1	PRJEB1802	SAMEA2272412	GTG
GCA_000511675.1	PRJDB274	SAMD00041801	GTG
GCA_000613105.1	PRJEB5497	SAMEA3138992	GTG
GCA_000750315.1	PRJNA243514	SAMN02906921	GTG
GCA_000754965.1	PRJNA243530	SAMN02906914	GTG
GCA_000834355.1	PRJNA239351	SAMN03140242	GTG
GCA_000834415.1	PRJNA239350	SAMN03140184	GTG
GCA_000834435.1	PRJNA239355	SAMN03144835	GTG
GCA_000834295.1	PRJNA239344	SAMN03121000	GTG
GCA_000834375.1	PRJNA239354	SAMN03144706	GTG
GCA_000834475.1	PRJNA239343	SAMN03144729	GTG
GCA_000834945.1	PRJNA239349	SAMN03223176	GTG
GCA_001319665.1	PRJEB2117	SAMEA859895	GTG
GCA_001319765.1	PRJEB2117	SAMEA859920	GTG
GCA_001319885.1	PRJEB2117	SAMEA859934	GTG
GCA_001319685.1	PRJEB2117	SAMEA859897	GTG
GCA_001319705.1	PRJEB2117	SAMEA859899	GTG
GCA_001319725.1	PRJEB2117	SAMEA859910	GTG
GCA_001319785.1	PRJEB2117	SAMEA859921	GTG
GCA_001104045.1	PRJEB2117	SAMEA859877	GTG
GCA_001108005.1	PRJEB2117	SAMEA859924	GTG
GCA_001110725.1	PRJEB2117	SAMEA859889	GTG
GCA_001123345.1	PRJEB2117	SAMEA859940	GTG
GCA_001124425.1	PRJEB2117	SAMEA859912	GTG
GCA_001125265.1	PRJEB2117	SAMEA859893	GTG
GCA_001136125.1	PRJEB2117	SAMEA859926	GTG
GCA_001144105.1	PRJEB2117	SAMEA859911	GTG
GCA_001150985.1	PRJEB2117	SAMEA859917	GTG
GCA_001155645.1	PRJEB2117	SAMEA859944	GTG
GCA_001157205.1	PRJEB2117	SAMEA859903	GTG
GCA_001166025.1	PRJEB2117	SAMEA859909	GTG
GCA_001172325.1	PRJEB2117	SAMEA859890	GTG
GCA_001220805.1	PRJEB2117	SAMEA859888	GTG
GCA_001244655.1	PRJEB2117	SAMEA859939	GTG
GCA_001244855.1	PRJEB2117	SAMEA859931	GTG
GCA_900092345.1	PRJEB14046	SAMEA3988158	GTG
GCA_002554645.1	PRJNA231221	SAMN07312460	GTG
GCA_003010515.1	PRJNA381962	SAMN06697618	GTG
GCA_003010525.1	PRJNA326834	SAMN05292971	GTG
GCA_003010555.1	PRJNA381964	SAMN06697619	GTG
GCA_003010565.1	PRJNA326833	SAMN05292970	GTG
GCA_003010755.1	PRJNA326837	SAMN05292974	GTG
GCA_003010765.1	PRJNA326836	SAMN05292973	GTG
GCA_003010785.1	PRJNA326838	SAMN05292975	GTG
GCA_003010795.1	PRJNA326835	SAMN05292972	GTG
GCA_003010835.1	PRJNA326839	SAMN05292976	GTG
GCA_003010855.1	PRJNA326840	SAMN05292977	GTG
GCA_003025395.1	PRJNA381953	SAMN06697573	GTG
GCA_900460705.1	PRJEB6403	SAMEA80447668	GTG
GCA_900454385.1	PRJEB6403	SAMEA3936800	GTG
GCA_900460645.1	PRJEB6403	SAMEA104200658	GTG
GCA_900460665.1	PRJEB6403	SAMEA104167196	GTG
GCA_900460685.1	PRJEB6403	SAMEA26397418	GTG
GCA_900460735.1	PRJEB6403	SAMEA104200659	GTG
GCA_003546905.1	PRJNA231221	SAMN06173355	GTG
GCA_003798285.1	PRJNA231221	SAMN10228563	GTG
GCA_003798305.1	PRJNA231221	SAMN10228559	GTG
GCA_003798385.1	PRJNA231221	SAMN10228564	GTG
GCA_003798405.1	PRJNA231221	SAMN10228562	GTG
GCA_003798425.1	PRJNA231221	SAMN10228561	GTG
GCA_003798445.1	PRJNA231221	SAMN10228560	GTG
GCA_003814345.1	PRJNA475632	SAMN09397111	GTG
GCA_900635715.1	PRJEB6403	SAMEA2689764	GTG
GCA_900635755.1	PRJEB6403	SAMEA2771253	GTG
GCA_900636705.1	PRJEB6403	SAMEA3729943	GTG
GCA_900637475.1	PRJEB6403	SAMEA4442458	GTG
GCA_004137375.1	PRJNA517799	SAMN10845434	GTG
GCA_902170875.1	PRJEB33414	SAMEA5778949	GTG
GCA_902170915.1	PRJEB33414	SAMEA5778950	GTG
GCA_902172245.1	PRJEB33414	SAMEA5779075	GTG
GCA_902172505.1	PRJEB33414	SAMEA5779104	GTG
GCA_902172855.1	PRJEB33414	SAMEA5779132	GTG
GCA_902172895.1	PRJEB33414	SAMEA5779158	GTG
GCA_902173015.1	PRJEB33414	SAMEA5779142	GTG
GCA_902173265.1	PRJEB33414	SAMEA5779166	GTG
GCA_902170825.1	PRJEB33414	SAMEA5778948	GTG
GCA_902170835.1	PRJEB33414	SAMEA5778944	GTG
GCA_902170845.1	PRJEB33414	SAMEA5778946	GTG
GCA_902170855.1	PRJEB33414	SAMEA5778945	GTG
GCA_902170865.1	PRJEB33414	SAMEA5778947	GTG
GCA_902170905.1	PRJEB33414	SAMEA5779174	GTG
GCA_902170925.1	PRJEB33414	SAMEA5778951	GTG
GCA_902170935.1	PRJEB33414	SAMEA5779154	GTG
GCA_902170965.1	PRJEB33414	SAMEA5779173	GTG
GCA_902170995.1	PRJEB33414	SAMEA5779172	GTG
GCA_902171015.1	PRJEB33414	SAMEA5778956	GTG
GCA_902171025.1	PRJEB33414	SAMEA5778957	GTG
GCA_902171035.1	PRJEB33414	SAMEA5778953	GTG
GCA_902171045.1	PRJEB33414	SAMEA5778954	GTG
GCA_902171055.1	PRJEB33414	SAMEA5778952	GTG
GCA_902171065.1	PRJEB33414	SAMEA5778955	GTG
GCA_902171075.1	PRJEB33414	SAMEA5778969	GTG
GCA_902171085.1	PRJEB33414	SAMEA5778967	GTG
GCA_902171095.1	PRJEB33414	SAMEA5778959	GTG
GCA_902171105.1	PRJEB33414	SAMEA5778968	GTG
GCA_902171115.1	PRJEB33414	SAMEA5778960	GTG
GCA_902171125.1	PRJEB33414	SAMEA5778961	GTG
GCA_902171135.1	PRJEB33414	SAMEA5778958	GTG
GCA_902171145.1	PRJEB33414	SAMEA5778972	GTG
GCA_902171155.1	PRJEB33414	SAMEA5778962	GTG
GCA_902171165.1	PRJEB33414	SAMEA5778966	GTG
GCA_902171175.1	PRJEB33414	SAMEA5778973	GTG
GCA_902171185.1	PRJEB33414	SAMEA5778963	GTG
GCA_902171195.1	PRJEB33414	SAMEA5778970	GTG
GCA_902171205.1	PRJEB33414	SAMEA5778971	GTG
GCA_902171215.1	PRJEB33414	SAMEA5778974	GTG
GCA_902171225.1	PRJEB33414	SAMEA5778978	GTG
GCA_902171235.1	PRJEB33414	SAMEA5778976	GTG
GCA_902171245.1	PRJEB33414	SAMEA5778977	GTG
GCA_902171255.1	PRJEB33414	SAMEA5778975	GTG
GCA_902171265.1	PRJEB33414	SAMEA5778982	GTG
GCA_902171275.1	PRJEB33414	SAMEA5778985	GTG
GCA_902171285.1	PRJEB33414	SAMEA5778991	GTG
GCA_902171295.1	PRJEB33414	SAMEA5778988	GTG
GCA_902171305.1	PRJEB33414	SAMEA5778981	GTG
GCA_902171315.1	PRJEB33414	SAMEA5778990	GTG
GCA_902171325.1	PRJEB33414	SAMEA5778980	GTG
GCA_902171335.1	PRJEB33414	SAMEA5778983	GTG
GCA_902171345.1	PRJEB33414	SAMEA5778979	GTG
GCA_902171355.1	PRJEB33414	SAMEA5778986	GTG
GCA_902171365.1	PRJEB33414	SAMEA5778989	GTG
GCA_902171375.1	PRJEB33414	SAMEA5778984	GTG
GCA_902171385.1	PRJEB33414	SAMEA5778987	GTG
GCA_902171395.1	PRJEB33414	SAMEA5778996	GTG
GCA_902171405.1	PRJEB33414	SAMEA5778995	GTG
GCA_902171415.1	PRJEB33414	SAMEA5778994	GTG
GCA_902171425.1	PRJEB33414	SAMEA5778992	GTG
GCA_902171435.1	PRJEB33414	SAMEA5778993	GTG
GCA_902171445.1	PRJEB33414	SAMEA5778997	GTG
GCA_902171455.1	PRJEB33414	SAMEA5779002	GTG
GCA_902171465.1	PRJEB33414	SAMEA5778999	GTG
GCA_902171475.1	PRJEB33414	SAMEA5779005	GTG
GCA_902171485.1	PRJEB33414	SAMEA5779009	GTG
GCA_902171495.1	PRJEB33414	SAMEA5779007	GTG
GCA_902171505.1	PRJEB33414	SAMEA5779000	GTG
GCA_902171515.1	PRJEB33414	SAMEA5778998	GTG
GCA_902171525.1	PRJEB33414	SAMEA5779008	GTG
GCA_902171535.1	PRJEB33414	SAMEA5779001	GTG
GCA_902171545.1	PRJEB33414	SAMEA5779004	GTG
GCA_902171555.1	PRJEB33414	SAMEA5779010	GTG
GCA_902171565.1	PRJEB33414	SAMEA5779011	GTG
GCA_902171575.1	PRJEB33414	SAMEA5779006	GTG
GCA_902171585.1	PRJEB33414	SAMEA5779003	GTG
GCA_902171595.1	PRJEB33414	SAMEA5779012	GTG
GCA_902171605.1	PRJEB33414	SAMEA5779015	GTG
GCA_902171615.1	PRJEB33414	SAMEA5779014	GTG
GCA_902171625.1	PRJEB33414	SAMEA5779013	GTG
GCA_902171635.1	PRJEB33414	SAMEA5779017	GTG
GCA_902171645.1	PRJEB33414	SAMEA5779016	GTG
GCA_902171655.1	PRJEB33414	SAMEA5779027	GTG
GCA_902171665.1	PRJEB33414	SAMEA5779028	GTG
GCA_902171675.1	PRJEB33414	SAMEA5779024	GTG
GCA_902171685.1	PRJEB33414	SAMEA5779020	GTG
GCA_902171695.1	PRJEB33414	SAMEA5779031	GTG
GCA_902171705.1	PRJEB33414	SAMEA5779023	GTG
GCA_902171715.1	PRJEB33414	SAMEA5779026	GTG
GCA_902171725.1	PRJEB33414	SAMEA5779025	GTG
GCA_902171735.1	PRJEB33414	SAMEA5779022	GTG
GCA_902171745.1	PRJEB33414	SAMEA5779018	GTG
GCA_902171755.1	PRJEB33414	SAMEA5779029	GTG
GCA_902171765.1	PRJEB33414	SAMEA5779021	GTG
GCA_902171775.1	PRJEB33414	SAMEA5779030	GTG
GCA_902171785.1	PRJEB33414	SAMEA5779019	GTG
GCA_902171795.1	PRJEB33414	SAMEA5779034	GTG
GCA_902171805.1	PRJEB33414	SAMEA5779036	GTG
GCA_902171815.1	PRJEB33414	SAMEA5779033	GTG
GCA_902171825.1	PRJEB33414	SAMEA5779035	GTG
GCA_902171835.1	PRJEB33414	SAMEA5779037	GTG
GCA_902171845.1	PRJEB33414	SAMEA5779032	GTG
GCA_902171855.1	PRJEB33414	SAMEA5779039	GTG
GCA_902171865.1	PRJEB33414	SAMEA5779041	GTG
GCA_902171875.1	PRJEB33414	SAMEA5779042	GTG
GCA_902171885.1	PRJEB33414	SAMEA5779038	GTG
GCA_902171895.1	PRJEB33414	SAMEA5779044	GTG
GCA_902171905.1	PRJEB33414	SAMEA5779040	GTG
GCA_902171915.1	PRJEB33414	SAMEA5779043	GTG
GCA_902171925.1	PRJEB33414	SAMEA5779048	GTG
GCA_902171935.1	PRJEB33414	SAMEA5779045	GTG
GCA_902171945.1	PRJEB33414	SAMEA5779049	GTG
GCA_902171955.1	PRJEB33414	SAMEA5779050	GTG
GCA_902171965.1	PRJEB33414	SAMEA5779051	GTG
GCA_902171975.1	PRJEB33414	SAMEA5779046	GTG
GCA_902171985.1	PRJEB33414	SAMEA5779047	GTG
GCA_902171995.1	PRJEB33414	SAMEA5779052	GTG
GCA_902172005.1	PRJEB33414	SAMEA5779056	GTG
GCA_902172015.1	PRJEB33414	SAMEA5779054	GTG
GCA_902172025.1	PRJEB33414	SAMEA5779057	GTG
GCA_902172035.1	PRJEB33414	SAMEA5779059	GTG
GCA_902172045.1	PRJEB33414	SAMEA5779053	GTG
GCA_902172055.1	PRJEB33414	SAMEA5779055	GTG
GCA_902172065.1	PRJEB33414	SAMEA5779058	GTG
GCA_902172075.1	PRJEB33414	SAMEA5779065	GTG
GCA_902172085.1	PRJEB33414	SAMEA5779062	GTG
GCA_902172095.1	PRJEB33414	SAMEA5779068	GTG
GCA_902172105.1	PRJEB33414	SAMEA5779061	GTG
GCA_902172115.1	PRJEB33414	SAMEA5779070	GTG
GCA_902172125.1	PRJEB33414	SAMEA5779066	GTG
GCA_902172135.1	PRJEB33414	SAMEA5779067	GTG
GCA_902172145.1	PRJEB33414	SAMEA5779060	GTG
GCA_902172155.1	PRJEB33414	SAMEA5779064	GTG
GCA_902172165.1	PRJEB33414	SAMEA5779063	GTG
GCA_902172175.1	PRJEB33414	SAMEA5779069	GTG
GCA_902172185.1	PRJEB33414	SAMEA5779072	GTG
GCA_902172195.1	PRJEB33414	SAMEA5779073	GTG
GCA_902172205.1	PRJEB33414	SAMEA5779071	GTG
GCA_902172215.1	PRJEB33414	SAMEA5779074	GTG
GCA_902172225.1	PRJEB33414	SAMEA5779081	GTG
GCA_902172235.1	PRJEB33414	SAMEA5779077	GTG
GCA_902172255.1	PRJEB33414	SAMEA5779076	GTG
GCA_902172265.1	PRJEB33414	SAMEA5779079	GTG
GCA_902172275.1	PRJEB33414	SAMEA5779078	GTG
GCA_902172285.1	PRJEB33414	SAMEA5779080	GTG
GCA_902172295.1	PRJEB33414	SAMEA5779086	GTG
GCA_902172315.1	PRJEB33414	SAMEA5779084	GTG
GCA_902172325.1	PRJEB33414	SAMEA5779091	GTG
GCA_902172335.1	PRJEB33414	SAMEA5779082	GTG
GCA_902172345.1	PRJEB33414	SAMEA5779089	GTG
GCA_902172355.1	PRJEB33414	SAMEA5779087	GTG
GCA_902172365.1	PRJEB33414	SAMEA5779088	GTG
GCA_902172375.1	PRJEB33414	SAMEA5779085	GTG
GCA_902172385.1	PRJEB33414	SAMEA5779083	GTG
GCA_902172395.1	PRJEB33414	SAMEA5779090	GTG
GCA_902172405.1	PRJEB33414	SAMEA5779092	GTG
GCA_902172415.1	PRJEB33414	SAMEA5779100	GTG
GCA_902172425.1	PRJEB33414	SAMEA5779097	GTG
GCA_902172435.1	PRJEB33414	SAMEA5779093	GTG
GCA_902172445.1	PRJEB33414	SAMEA5779094	GTG
GCA_902172455.1	PRJEB33414	SAMEA5779099	GTG
GCA_902172465.1	PRJEB33414	SAMEA5779095	GTG
GCA_902172475.1	PRJEB33414	SAMEA5779098	GTG
GCA_902172485.1	PRJEB33414	SAMEA5779096	GTG
GCA_902172495.1	PRJEB33414	SAMEA5779107	GTG
GCA_902172515.1	PRJEB33414	SAMEA5779106	GTG
GCA_902172525.1	PRJEB33414	SAMEA5779109	GTG
GCA_902172535.1	PRJEB33414	SAMEA5779108	GTG
GCA_902172545.1	PRJEB33414	SAMEA5779110	GTG
GCA_902172555.1	PRJEB33414	SAMEA5779103	GTG
GCA_902172565.1	PRJEB33414	SAMEA5779102	GTG
GCA_902172575.1	PRJEB33414	SAMEA5779101	GTG
GCA_902172585.1	PRJEB33414	SAMEA5779105	GTG
GCA_902172595.1	PRJEB33414	SAMEA5779117	GTG
GCA_902172605.1	PRJEB33414	SAMEA5779116	GTG
GCA_902172615.1	PRJEB33414	SAMEA5779111	GTG
GCA_902172625.1	PRJEB33414	SAMEA5779118	GTG
GCA_902172635.1	PRJEB33414	SAMEA5779119	GTG
GCA_902172645.1	PRJEB33414	SAMEA5779115	GTG
GCA_902172655.1	PRJEB33414	SAMEA5779112	GTG
GCA_902172665.1	PRJEB33414	SAMEA5779114	GTG
GCA_902172675.1	PRJEB33414	SAMEA5779113	GTG
GCA_902172685.1	PRJEB33414	SAMEA5779130	GTG
GCA_902172695.1	PRJEB33414	SAMEA5779127	GTG
GCA_902172705.1	PRJEB33414	SAMEA5779123	GTG
GCA_902172715.1	PRJEB33414	SAMEA5779121	GTG
GCA_902172725.1	PRJEB33414	SAMEA5779124	GTG
GCA_902172735.1	PRJEB33414	SAMEA5779120	GTG
GCA_902172745.1	PRJEB33414	SAMEA5779125	GTG
GCA_902172755.1	PRJEB33414	SAMEA5779128	GTG
GCA_902172765.1	PRJEB33414	SAMEA5779122	GTG
GCA_902172775.1	PRJEB33414	SAMEA5779126	GTG
GCA_902172785.1	PRJEB33414	SAMEA5779129	GTG
GCA_902172795.1	PRJEB33414	SAMEA5779136	GTG
GCA_902172805.1	PRJEB33414	SAMEA5779139	GTG
GCA_902172815.1	PRJEB33414	SAMEA5779137	GTG
GCA_902172825.1	PRJEB33414	SAMEA5779135	GTG
GCA_902172835.1	PRJEB33414	SAMEA5779133	GTG
GCA_902172845.1	PRJEB33414	SAMEA5779138	GTG
GCA_902172865.1	PRJEB33414	SAMEA5779134	GTG
GCA_902172875.1	PRJEB33414	SAMEA5779131	GTG
GCA_902172885.1	PRJEB33414	SAMEA5779141	GTG
GCA_902172905.1	PRJEB33414	SAMEA5779157	GTG
GCA_902172915.1	PRJEB33414	SAMEA5779151	GTG
GCA_902172925.1	PRJEB33414	SAMEA5779156	GTG
GCA_902172935.1	PRJEB33414	SAMEA5779150	GTG
GCA_902172945.1	PRJEB33414	SAMEA5779140	GTG
GCA_902172955.1	PRJEB33414	SAMEA5779152	GTG
GCA_902172965.1	PRJEB33414	SAMEA5779143	GTG
GCA_902172975.1	PRJEB33414	SAMEA5779144	GTG
GCA_902172985.1	PRJEB33414	SAMEA5779146	GTG
GCA_902172995.1	PRJEB33414	SAMEA5779159	GTG
GCA_902173005.1	PRJEB33414	SAMEA5779160	GTG
GCA_902173025.1	PRJEB33414	SAMEA5779149	GTG
GCA_902173035.1	PRJEB33414	SAMEA5779148	GTG
GCA_902173045.1	PRJEB33414	SAMEA5779153	GTG
GCA_902173055.1	PRJEB33414	SAMEA5779155	GTG
GCA_902173065.1	PRJEB33414	SAMEA5779147	GTG
GCA_902173075.1	PRJEB33414	SAMEA5779145	GTG
GCA_902173125.1	PRJEB33414	SAMEA5779164	GTG
GCA_902173135.1	PRJEB33414	SAMEA5779170	GTG
GCA_902173155.1	PRJEB33414	SAMEA5779167	GTG
GCA_902173165.1	PRJEB33414	SAMEA5779162	GTG
GCA_902173175.1	PRJEB33414	SAMEA5779163	GTG
GCA_902173215.1	PRJEB33414	SAMEA5779165	GTG
GCA_902173235.1	PRJEB33414	SAMEA5779171	GTG
GCA_902173245.1	PRJEB33414	SAMEA5779161	GTG
GCA_902173275.1	PRJEB33414	SAMEA5779169	GTG
GCA_902176245.1	PRJEB33414	SAMEA5778964	GTG
GCA_902176255.1	PRJEB33414	SAMEA5778965	GTG
GCA_008693365.1	PRJNA231221	SAMN11056380	GTG
GCA_000019465.1	PRJNA28743	SAMN02598457	GTG
GCA_000020085.1	PRJNA28745	SAMN02598458	GTG
GCA_016535475.1	PRJNA231221	SAMN16357216	GTG
GCA_017498795.1	PRJNA577317	SAMN13023361	GTG
ERR024894	PRJEB2117	SAMEA859944	GTG
ERR024902	PRJEB2117	SAMEA859939	GTG
ERR024903	PRJEB2117	SAMEA859942	GTG
ERR024907	PRJEB2117	SAMEA859909	GTG
ERR024908	PRJEB2117	SAMEA859910	GTG
ERR024910	PRJEB2117	SAMEA859924	GTG
ERR024911	PRJEB2117	SAMEA859917	GTG
ERR024914	PRJEB2117	SAMEA859920	GTG
ERR024916	PRJEB2117	SAMEA859911	GTG
ERR024917	PRJEB2117	SAMEA859912	GTG
ERR024920	PRJEB2117	SAMEA859926	GTG
ERR024921	PRJEB2117	SAMEA859921	GTG
ERR024923	PRJEB2117	SAMEA859890	GTG
ERR024924	PRJEB2117	SAMEA859889	GTG
ERR024925	PRJEB2117	SAMEA859888	GTG
ERR024926	PRJEB2117	SAMEA859899	GTG
ERR024927	PRJEB2117	SAMEA859897	GTG
ERR024928	PRJEB2117	SAMEA859895	GTG
ERR024929	PRJEB2117	SAMEA859893	GTG
ERR024930	PRJEB2117	SAMEA859903	GTG
ERR027411	PRJEB2117	SAMEA859934	GTG
ERR027412	PRJEB2117	SAMEA859931	GTG
ERR027420	PRJEB2117	SAMEA859936	GTG
ERR028208	PRJEB2117	SAMEA859877	GTG
ERR1413687	PRJEB13406	SAMEA3987057	GTG
ERR1413688	PRJEB13406	SAMEA3987058	GTG
ERR1413689	PRJEB13406	SAMEA3987059	GTG
ERR1413690	PRJEB13406	SAMEA3987060	GTG
ERR1413691	PRJEB13406	SAMEA3987061	GTG
ERR1413692	PRJEB13406	SAMEA3987062	GTG
ERR1413693	PRJEB13406	SAMEA3987063	GTG
ERR1413694	PRJEB13406	SAMEA3987064	GTG
ERR1413695	PRJEB13406	SAMEA3987065	GTG
ERR1413696	PRJEB13406	SAMEA3987066	GTG
ERR1413697	PRJEB13406	SAMEA3987067	GTG
ERR1413698	PRJEB13406	SAMEA3987068	GTG
ERR1413976	PRJEB14046	SAMEA3988159	GTG
ERR1413977	PRJEB14046	SAMEA3988160	GTG
ERR1413978	PRJEB14046	SAMEA3988161	GTG
ERR1413979	PRJEB14046	SAMEA3988162	GTG
ERR1413980	PRJEB14046	SAMEA3988163	GTG
ERR1413981	PRJEB14046	SAMEA3988164	GTG
ERR1413982	PRJEB14046	SAMEA3988165	GTG
ERR1413983	PRJEB14046	SAMEA3988166	GTG
ERR1413984	PRJEB14046	SAMEA3988167	GTG
ERR1413985	PRJEB14046	SAMEA3988168	GTG
ERR1413986	PRJEB14046	SAMEA3988169	GTG
ERR1413987	PRJEB14046	SAMEA3988170	GTG
ERR1413988	PRJEB14046	SAMEA3988171	GTG
ERR1413989	PRJEB14046	SAMEA3988172	GTG
ERR1413990	PRJEB14046	SAMEA3988173	GTG
ERR1413991	PRJEB14046	SAMEA3988174	GTG
ERR1413992	PRJEB14046	SAMEA3988175	GTG
ERR1413993	PRJEB14046	SAMEA3988176	GTG
ERR1413994	PRJEB14046	SAMEA3988177	GTG
ERR1413995	PRJEB14046	SAMEA3988178	GTG
ERR1413996	PRJEB14046	SAMEA3988179	GTG
ERR1413997	PRJEB14046	SAMEA3988180	GTG
ERR1413998	PRJEB14046	SAMEA3988181	GTG
ERR1413999	PRJEB14046	SAMEA3988182	GTG
ERR1414000	PRJEB14046	SAMEA3988183	GTG
ERR1414001	PRJEB14046	SAMEA3988184	GTG
ERR1414002	PRJEB14046	SAMEA3988185	GTG
ERR1414003	PRJEB14046	SAMEA3988186	GTG
ERR1414004	PRJEB14046	SAMEA3988187	GTG
ERR1414005	PRJEB14046	SAMEA3988188	GTG
ERR1414006	PRJEB14046	SAMEA3988189	GTG
ERR1414007	PRJEB14046	SAMEA3988190	GTG
ERR1414008	PRJEB14046	SAMEA3988191	GTG
ERR1414009	PRJEB14046	SAMEA3988192	GTG
ERR1414010	PRJEB14046	SAMEA3988193	GTG
ERR1414011	PRJEB14046	SAMEA3988194	GTG
ERR1414012	PRJEB14046	SAMEA3988195	GTG
ERR1414013	PRJEB14046	SAMEA3988196	GTG
ERR1414014	PRJEB14046	SAMEA3988197	GTG
ERR1414015	PRJEB14046	SAMEA3988198	GTG
ERR1414016	PRJEB14046	SAMEA3988199	GTG
ERR1414017	PRJEB14046	SAMEA3988200	GTG
ERR1414018	PRJEB14046	SAMEA3988201	GTG
ERR1414019	PRJEB14046	SAMEA3988202	GTG
ERR1414020	PRJEB14046	SAMEA3988203	GTG
ERR1414021	PRJEB14046	SAMEA3988204	GTG
ERR1414022	PRJEB14046	SAMEA3988205	GTG
ERR1414023	PRJEB14046	SAMEA3988206	GTG
ERR1414024	PRJEB14046	SAMEA3988207	GTG
ERR1414025	PRJEB14046	SAMEA3988208	GTG
ERR1414026	PRJEB14046	SAMEA3988209	GTG
ERR1414027	PRJEB14046	SAMEA3988210	GTG
ERR1414028	PRJEB14046	SAMEA3988211	GTG
ERR1414029	PRJEB14046	SAMEA3988212	GTG
ERR1414030	PRJEB14046	SAMEA3988213	GTG
ERR1414031	PRJEB14046	SAMEA3988214	GTG
ERR1414032	PRJEB14046	SAMEA3988215	GTG
ERR1414033	PRJEB14046	SAMEA3988216	GTG
ERR1414034	PRJEB14046	SAMEA3988217	GTG
ERR1414035	PRJEB14046	SAMEA3988218	GTG
ERR1414036	PRJEB14046	SAMEA3988219	GTG
ERR1414037	PRJEB14046	SAMEA3988220	GTG
ERR1414038	PRJEB14046	SAMEA3988221	GTG
ERR1414039	PRJEB14046	SAMEA3988222	GTG
ERR1414040	PRJEB14046	SAMEA3988223	GTG
ERR1414041	PRJEB14046	SAMEA3988224	GTG
ERR1414042	PRJEB14046	SAMEA3988225	GTG
ERR1414043	PRJEB14046	SAMEA3988226	GTG
ERR1414044	PRJEB14046	SAMEA3988227	GTG
ERR1414045	PRJEB14046	SAMEA3988228	GTG
ERR1414046	PRJEB14046	SAMEA3988229	GTG
ERR1414047	PRJEB14046	SAMEA3988230	GTG
ERR1414048	PRJEB14046	SAMEA3988231	GTG
ERR1414049	PRJEB14046	SAMEA3988232	GTG
ERR1414050	PRJEB14046	SAMEA3988233	GTG
ERR1414051	PRJEB14046	SAMEA3988234	GTG
ERR1414052	PRJEB14046	SAMEA3988235	GTG
ERR1414053	PRJEB14046	SAMEA3988236	GTG
ERR1414054	PRJEB14046	SAMEA3988237	GTG
ERR1414055	PRJEB14046	SAMEA3988238	GTG
ERR1414056	PRJEB14046	SAMEA3988239	GTG
ERR1414057	PRJEB14046	SAMEA3988240	GTG
ERR1414058	PRJEB14046	SAMEA3988241	GTG
ERR1414059	PRJEB14046	SAMEA3988242	GTG
ERR1414060	PRJEB14046	SAMEA3988243	GTG
ERR1414061	PRJEB14046	SAMEA3988244	GTG
ERR1414062	PRJEB14046	SAMEA3988245	GTG
ERR1414063	PRJEB14046	SAMEA3988246	GTG
ERR1414064	PRJEB14046	SAMEA3988247	GTG
ERR1414065	PRJEB14046	SAMEA3988248	GTG
ERR1414066	PRJEB14046	SAMEA3988249	GTG
ERR1414067	PRJEB14046	SAMEA3988250	GTG
ERR1414068	PRJEB14046	SAMEA3988251	GTG
ERR1414069	PRJEB14046	SAMEA3988252	GTG
ERR1414070	PRJEB14046	SAMEA3988253	GTG
ERR1414071	PRJEB14046	SAMEA3988254	GTG
ERR1414072	PRJEB14046	SAMEA3988255	GTG
ERR1414073	PRJEB14046	SAMEA3988256	GTG
ERR1414074	PRJEB14046	SAMEA3988257	GTG
ERR1414075	PRJEB14046	SAMEA3988258	GTG
ERR1414076	PRJEB14046	SAMEA3988259	GTG
ERR1414077	PRJEB14046	SAMEA3988260	GTG
ERR1414078	PRJEB14046	SAMEA3988261	GTG
ERR1414079	PRJEB14046	SAMEA3988262	GTG
ERR1414080	PRJEB14046	SAMEA3988263	GTG
ERR1414081	PRJEB14046	SAMEA3988264	GTG
ERR1414082	PRJEB14046	SAMEA3988265	GTG
ERR1414083	PRJEB14046	SAMEA3988266	GTG
ERR1414084	PRJEB14046	SAMEA3988267	GTG
ERR1414085	PRJEB14046	SAMEA3988268	GTG
ERR1414086	PRJEB14046	SAMEA3988269	GTG
ERR1414087	PRJEB14046	SAMEA3988270	GTG
ERR1414088	PRJEB14046	SAMEA3988271	GTG
ERR1414089	PRJEB14046	SAMEA3988272	GTG
ERR1414090	PRJEB14046	SAMEA3988273	GTG
ERR1414091	PRJEB14046	SAMEA3988274	GTG
ERR1414092	PRJEB14046	SAMEA3988275	GTG
ERR1414093	PRJEB14046	SAMEA3988276	GTG
ERR1414094	PRJEB14046	SAMEA3988277	GTG
ERR1414095	PRJEB14046	SAMEA3988278	GTG
ERR1414096	PRJEB14046	SAMEA3988279	GTG
ERR1414097	PRJEB14046	SAMEA3988280	GTG
ERR1414098	PRJEB14046	SAMEA3988281	GTG
ERR1414099	PRJEB14046	SAMEA3988282	GTG
ERR1414100	PRJEB14046	SAMEA3988283	GTG
ERR1414101	PRJEB14046	SAMEA3988284	GTG
ERR1447954	PRJEB14064	SAMEA4011176	GTG
ERR1447955	PRJEB14064	SAMEA4011177	GTG
ERR1447956	PRJEB14064	SAMEA4011178	GTG
ERR1447957	PRJEB14064	SAMEA4011179	GTG
ERR1447958	PRJEB14064	SAMEA4011179	GTG
ERR1447959	PRJEB14064	SAMEA4011181	GTG
ERR1447960	PRJEB14064	SAMEA4011181	GTG
ERR1447961	PRJEB14064	SAMEA4011183	GTG
ERR1447962	PRJEB14064	SAMEA4011184	GTG
ERR1447963	PRJEB14064	SAMEA4011185	GTG
ERR1447964	PRJEB14064	SAMEA4011185	GTG
ERR1447965	PRJEB14064	SAMEA4011187	GTG
ERR1447966	PRJEB14064	SAMEA4011188	GTG
ERR1447967	PRJEB14064	SAMEA4011189	GTG
ERR1447968	PRJEB14064	SAMEA4011190	GTG
ERR1447969	PRJEB14064	SAMEA4011191	GTG
ERR1447970	PRJEB14064	SAMEA4011192	GTG
ERR1447971	PRJEB14064	SAMEA4011193	GTG
ERR1447972	PRJEB14064	SAMEA4011194	GTG
ERR1447973	PRJEB14064	SAMEA4011195	GTG
ERR1447974	PRJEB14064	SAMEA4011196	GTG
ERR1447975	PRJEB14064	SAMEA4011197	GTG
ERR1447976	PRJEB14064	SAMEA4011198	GTG
ERR1447977	PRJEB14064	SAMEA4011199	GTG
ERR1447978	PRJEB14064	SAMEA4011200	GTG
ERR1447979	PRJEB14064	SAMEA4011201	GTG
ERR1447980	PRJEB14064	SAMEA4011202	GTG
ERR1447981	PRJEB14064	SAMEA4011203	GTG
ERR1447982	PRJEB14064	SAMEA4011204	GTG
ERR1447983	PRJEB14064	SAMEA4011205	GTG
ERR1447984	PRJEB14064	SAMEA4011206	GTG
ERR1447985	PRJEB14064	SAMEA4011207	GTG
ERR1447986	PRJEB14064	SAMEA4011208	GTG
ERR1447987	PRJEB14064	SAMEA4011209	GTG
ERR1447988	PRJEB14064	SAMEA4011210	GTG
ERR1447989	PRJEB14064	SAMEA4011211	GTG
ERR1447990	PRJEB14064	SAMEA4011212	GTG
ERR1447991	PRJEB14064	SAMEA4011213	GTG
ERR1447993	PRJEB14064	SAMEA4011215	GTG
ERR1447994	PRJEB14064	SAMEA4011216	GTG
ERR1447995	PRJEB14064	SAMEA4011217	GTG
ERR1447996	PRJEB14064	SAMEA4011218	GTG
ERR1447997	PRJEB14064	SAMEA4011219	GTG
ERR1447998	PRJEB14064	SAMEA4011220	GTG
ERR1447999	PRJEB14064	SAMEA4011221	GTG
ERR1448001	PRJEB14064	SAMEA4011223	GTG
ERR1448002	PRJEB14064	SAMEA4011224	GTG
ERR1448003	PRJEB14064	SAMEA4011225	GTG
ERR1448004	PRJEB14064	SAMEA4011226	GTG
ERR1448005	PRJEB14064	SAMEA4011227	GTG
ERR1448006	PRJEB14064	SAMEA4011228	GTG
ERR1448007	PRJEB14064	SAMEA4011229	GTG
ERR1448008	PRJEB14064	SAMEA4011230	GTG
ERR1448009	PRJEB14064	SAMEA4011231	GTG
ERR1448010	PRJEB14064	SAMEA4011232	GTG
ERR1448011	PRJEB14064	SAMEA4011233	GTG
ERR1448012	PRJEB14064	SAMEA4011234	GTG
ERR1448013	PRJEB14064	SAMEA4011235	GTG
ERR1448014	PRJEB14064	SAMEA4011236	GTG
ERR1448015	PRJEB14064	SAMEA4011237	GTG
ERR1448016	PRJEB14064	SAMEA4011238	GTG
ERR1448017	PRJEB14064	SAMEA4011239	GTG
ERR1448022	PRJEB14064	SAMEA4011244	GTG
ERR1448023	PRJEB14064	SAMEA4011245	GTG
ERR1448024	PRJEB14064	SAMEA4011246	GTG
ERR1448025	PRJEB14064	SAMEA4011247	GTG
ERR1448026	PRJEB14064	SAMEA4011248	GTG
ERR1448027	PRJEB14064	SAMEA4011249	GTG
ERR1448028	PRJEB14064	SAMEA4011250	GTG
ERR1448029	PRJEB14064	SAMEA4011251	GTG
ERR1448030	PRJEB14064	SAMEA4011252	GTG
ERR1448031	PRJEB14064	SAMEA4011253	GTG
ERR1448032	PRJEB14064	SAMEA4011254	GTG
ERR1448033	PRJEB14064	SAMEA4011255	GTG
ERR1448035	PRJEB14064	SAMEA4011257	GTG
ERR1448036	PRJEB14064	SAMEA4011258	GTG
ERR1448038	PRJEB14064	SAMEA4011260	GTG
ERR1448039	PRJEB14064	SAMEA4011260	GTG
ERR1448040	PRJEB14064	SAMEA4011262	GTG
ERR1448041	PRJEB14064	SAMEA4011263	GTG
ERR1448042	PRJEB14064	SAMEA4011264	GTG
ERR1448043	PRJEB14064	SAMEA4011265	GTG
ERR1448044	PRJEB14064	SAMEA4011266	GTG
ERR1448045	PRJEB14064	SAMEA4011267	GTG
ERR1448046	PRJEB14064	SAMEA4011268	GTG
ERR1448047	PRJEB14064	SAMEA4011269	GTG
ERR1448048	PRJEB14064	SAMEA4011270	GTG
ERR1448049	PRJEB14064	SAMEA4011271	GTG
ERR1448050	PRJEB14064	SAMEA4011272	GTG
ERR1448051	PRJEB14064	SAMEA4011273	GTG
ERR1448052	PRJEB14064	SAMEA4011274	GTG
ERR1448053	PRJEB14064	SAMEA4011275	GTG
ERR1448054	PRJEB14064	SAMEA4011276	GTG
ERR1448056	PRJEB14064	SAMEA4011278	GTG
ERR1448057	PRJEB14064	SAMEA4011279	GTG
ERR1448059	PRJEB14064	SAMEA4011281	GTG
ERR1448060	PRJEB14064	SAMEA4011282	GTG
ERR1448061	PRJEB14064	SAMEA4011283	GTG
ERR1448062	PRJEB14064	SAMEA4011284	GTG
ERR1448063	PRJEB14064	SAMEA4011285	GTG
ERR1448064	PRJEB14064	SAMEA4011286	GTG
ERR1448065	PRJEB14064	SAMEA4011287	GTG
ERR1448066	PRJEB14064	SAMEA4011288	GTG
ERR1448068	PRJEB14064	SAMEA4011290	GTG
ERR1448069	PRJEB14064	SAMEA4011291	GTG
ERR1448070	PRJEB14064	SAMEA4011292	GTG
ERR1448071	PRJEB14064	SAMEA4011293	GTG
ERR1448072	PRJEB14064	SAMEA4011294	GTG
ERR1448073	PRJEB14064	SAMEA4011295	GTG
ERR1448074	PRJEB14064	SAMEA4011296	GTG
ERR1448075	PRJEB14064	SAMEA4011297	GTG
ERR245856	PRJEB1169	SAMEA1712658	GTG
ERR245857	PRJEB1169	SAMEA1712654	GTG
ERR245858	PRJEB1169	SAMEA1712651	GTG
ERR245859	PRJEB1169	SAMEA1712649	GTG
ERR245860	PRJEB1169	SAMEA1712653	GTG
ERR245861	PRJEB1169	SAMEA1712656	GTG
ERR245862	PRJEB1169	SAMEA1712655	GTG
ERR245863	PRJEB1169	SAMEA1712657	GTG
ERR245864	PRJEB1169	SAMEA1712659	GTG
ERR245865	PRJEB1169	SAMEA1712652	GTG
ERR2713003	PRJEB27913	SAMEA4802999	GTG
ERR2713004	PRJEB27913	SAMEA4803000	GTG
ERR2713005	PRJEB27913	SAMEA4803001	GTG
ERR2713006	PRJEB27913	SAMEA4803002	GTG
ERR2713007	PRJEB27913	SAMEA4803003	GTG
ERR2713008	PRJEB27913	SAMEA4803004	GTG
ERR2713009	PRJEB27913	SAMEA4803005	GTG
ERR2713010	PRJEB27913	SAMEA4803006	GTG
ERR2713011	PRJEB27913	SAMEA4803007	GTG
ERR2713012	PRJEB27913	SAMEA4803008	GTG
ERR2713013	PRJEB27913	SAMEA4803009	GTG
ERR2713014	PRJEB27913	SAMEA4803010	GTG
ERR2713015	PRJEB27913	SAMEA4803011	GTG
ERR2713016	PRJEB27913	SAMEA4803012	GTG
ERR3441060	PRJEB33414	SAMEA5778944	GTG
ERR3441061	PRJEB33414	SAMEA5778945	GTG
ERR3441063	PRJEB33414	SAMEA5778946	GTG
ERR3441065	PRJEB33414	SAMEA5778947	GTG
ERR3441066	PRJEB33414	SAMEA5778948	GTG
ERR3441067	PRJEB33414	SAMEA5778949	GTG
ERR3441068	PRJEB33414	SAMEA5778950	GTG
ERR3441070	PRJEB33414	SAMEA5778951	GTG
ERR3441071	PRJEB33414	SAMEA5778952	GTG
ERR3441072	PRJEB33414	SAMEA5778952	GTG
ERR3441074	PRJEB33414	SAMEA5778953	GTG
ERR3441075	PRJEB33414	SAMEA5778954	GTG
ERR3441076	PRJEB33414	SAMEA5778954	GTG
ERR3441077	PRJEB33414	SAMEA5778955	GTG
ERR3441078	PRJEB33414	SAMEA5778955	GTG
ERR3441079	PRJEB33414	SAMEA5778956	GTG
ERR3441080	PRJEB33414	SAMEA5778957	GTG
ERR3441081	PRJEB33414	SAMEA5778958	GTG
ERR3441082	PRJEB33414	SAMEA5778959	GTG
ERR3441083	PRJEB33414	SAMEA5778959	GTG
ERR3441084	PRJEB33414	SAMEA5778960	GTG
ERR3441085	PRJEB33414	SAMEA5778960	GTG
ERR3441086	PRJEB33414	SAMEA5778961	GTG
ERR3441087	PRJEB33414	SAMEA5778961	GTG
ERR3441088	PRJEB33414	SAMEA5778962	GTG
ERR3441089	PRJEB33414	SAMEA5778962	GTG
ERR3441090	PRJEB33414	SAMEA5778963	GTG
ERR3441091	PRJEB33414	SAMEA5778963	GTG
ERR3441092	PRJEB33414	SAMEA5778964	GTG
ERR3441094	PRJEB33414	SAMEA5778964	GTG
ERR3441095	PRJEB33414	SAMEA5778965	GTG
ERR3441097	PRJEB33414	SAMEA5778965	GTG
ERR3441098	PRJEB33414	SAMEA5778966	GTG
ERR3441099	PRJEB33414	SAMEA5778966	GTG
ERR3441100	PRJEB33414	SAMEA5778967	GTG
ERR3441101	PRJEB33414	SAMEA5778968	GTG
ERR3441102	PRJEB33414	SAMEA5778969	GTG
ERR3441103	PRJEB33414	SAMEA5778970	GTG
ERR3441104	PRJEB33414	SAMEA5778971	GTG
ERR3441105	PRJEB33414	SAMEA5778972	GTG
ERR3441106	PRJEB33414	SAMEA5778973	GTG
ERR3441107	PRJEB33414	SAMEA5778974	GTG
ERR3441108	PRJEB33414	SAMEA5778975	GTG
ERR3441109	PRJEB33414	SAMEA5778976	GTG
ERR3441110	PRJEB33414	SAMEA5778977	GTG
ERR3441111	PRJEB33414	SAMEA5778978	GTG
ERR3441112	PRJEB33414	SAMEA5778979	GTG
ERR3441113	PRJEB33414	SAMEA5778980	GTG
ERR3441114	PRJEB33414	SAMEA5778981	GTG
ERR3441115	PRJEB33414	SAMEA5778982	GTG
ERR3441116	PRJEB33414	SAMEA5778983	GTG
ERR3441117	PRJEB33414	SAMEA5778983	GTG
ERR3441118	PRJEB33414	SAMEA5778984	GTG
ERR3441119	PRJEB33414	SAMEA5778985	GTG
ERR3441120	PRJEB33414	SAMEA5778986	GTG
ERR3441121	PRJEB33414	SAMEA5778987	GTG
ERR3441122	PRJEB33414	SAMEA5778988	GTG
ERR3441123	PRJEB33414	SAMEA5778989	GTG
ERR3441124	PRJEB33414	SAMEA5778990	GTG
ERR3441125	PRJEB33414	SAMEA5778991	GTG
ERR3441126	PRJEB33414	SAMEA5778992	GTG
ERR3441127	PRJEB33414	SAMEA5778993	GTG
ERR3441128	PRJEB33414	SAMEA5778994	GTG
ERR3441129	PRJEB33414	SAMEA5778995	GTG
ERR3441130	PRJEB33414	SAMEA5778996	GTG
ERR3441131	PRJEB33414	SAMEA5778997	GTG
ERR3441132	PRJEB33414	SAMEA5778998	GTG
ERR3441133	PRJEB33414	SAMEA5778999	GTG
ERR3441134	PRJEB33414	SAMEA5779000	GTG
ERR3441135	PRJEB33414	SAMEA5779001	GTG
ERR3441136	PRJEB33414	SAMEA5779002	GTG
ERR3441137	PRJEB33414	SAMEA5779003	GTG
ERR3441138	PRJEB33414	SAMEA5779004	GTG
ERR3441139	PRJEB33414	SAMEA5779005	GTG
ERR3441140	PRJEB33414	SAMEA5779006	GTG
ERR3441141	PRJEB33414	SAMEA5779007	GTG
ERR3441142	PRJEB33414	SAMEA5779008	GTG
ERR3441143	PRJEB33414	SAMEA5779009	GTG
ERR3441144	PRJEB33414	SAMEA5779010	GTG
ERR3441145	PRJEB33414	SAMEA5779011	GTG
ERR3441146	PRJEB33414	SAMEA5779012	GTG
ERR3441147	PRJEB33414	SAMEA5779013	GTG
ERR3441148	PRJEB33414	SAMEA5779014	GTG
ERR3441149	PRJEB33414	SAMEA5779015	GTG
ERR3441150	PRJEB33414	SAMEA5779016	GTG
ERR3441151	PRJEB33414	SAMEA5779017	GTG
ERR3441152	PRJEB33414	SAMEA5779018	GTG
ERR3441153	PRJEB33414	SAMEA5779019	GTG
ERR3441154	PRJEB33414	SAMEA5779020	GTG
ERR3441155	PRJEB33414	SAMEA5779021	GTG
ERR3441156	PRJEB33414	SAMEA5779022	GTG
ERR3441157	PRJEB33414	SAMEA5779023	GTG
ERR3441158	PRJEB33414	SAMEA5779024	GTG
ERR3441159	PRJEB33414	SAMEA5779025	GTG
ERR3441160	PRJEB33414	SAMEA5779026	GTG
ERR3441161	PRJEB33414	SAMEA5779027	GTG
ERR3441162	PRJEB33414	SAMEA5779028	GTG
ERR3441163	PRJEB33414	SAMEA5779029	GTG
ERR3441164	PRJEB33414	SAMEA5779030	GTG
ERR3441165	PRJEB33414	SAMEA5779031	GTG
ERR3441166	PRJEB33414	SAMEA5779032	GTG
ERR3441167	PRJEB33414	SAMEA5779033	GTG
ERR3441168	PRJEB33414	SAMEA5779034	GTG
ERR3441169	PRJEB33414	SAMEA5779035	GTG
ERR3441170	PRJEB33414	SAMEA5779036	GTG
ERR3441171	PRJEB33414	SAMEA5779037	GTG
ERR3441172	PRJEB33414	SAMEA5779038	GTG
ERR3441173	PRJEB33414	SAMEA5779039	GTG
ERR3441174	PRJEB33414	SAMEA5779040	GTG
ERR3441175	PRJEB33414	SAMEA5779041	GTG
ERR3441176	PRJEB33414	SAMEA5779042	GTG
ERR3441177	PRJEB33414	SAMEA5779043	GTG
ERR3441178	PRJEB33414	SAMEA5779044	GTG
ERR3441179	PRJEB33414	SAMEA5779045	GTG
ERR3441181	PRJEB33414	SAMEA5779047	GTG
ERR3441182	PRJEB33414	SAMEA5779048	GTG
ERR3441183	PRJEB33414	SAMEA5779049	GTG
ERR3441184	PRJEB33414	SAMEA5779050	GTG
ERR3441185	PRJEB33414	SAMEA5779051	GTG
ERR3441186	PRJEB33414	SAMEA5779052	GTG
ERR3441187	PRJEB33414	SAMEA5779053	GTG
ERR3441188	PRJEB33414	SAMEA5779054	GTG
ERR3441189	PRJEB33414	SAMEA5779055	GTG
ERR3441190	PRJEB33414	SAMEA5779056	GTG
ERR3441191	PRJEB33414	SAMEA5779057	GTG
ERR3441192	PRJEB33414	SAMEA5779058	GTG
ERR3441193	PRJEB33414	SAMEA5779059	GTG
ERR3441194	PRJEB33414	SAMEA5779060	GTG
ERR3441195	PRJEB33414	SAMEA5779060	GTG
ERR3441196	PRJEB33414	SAMEA5779061	GTG
ERR3441197	PRJEB33414	SAMEA5779062	GTG
ERR3441198	PRJEB33414	SAMEA5779063	GTG
ERR3441199	PRJEB33414	SAMEA5779064	GTG
ERR3441200	PRJEB33414	SAMEA5779065	GTG
ERR3441201	PRJEB33414	SAMEA5779066	GTG
ERR3441202	PRJEB33414	SAMEA5779067	GTG
ERR3441203	PRJEB33414	SAMEA5779068	GTG
ERR3441204	PRJEB33414	SAMEA5779069	GTG
ERR3441205	PRJEB33414	SAMEA5779070	GTG
ERR3441206	PRJEB33414	SAMEA5779071	GTG
ERR3441207	PRJEB33414	SAMEA5779072	GTG
ERR3441208	PRJEB33414	SAMEA5779072	GTG
ERR3441209	PRJEB33414	SAMEA5779073	GTG
ERR3441210	PRJEB33414	SAMEA5779074	GTG
ERR3441211	PRJEB33414	SAMEA5779075	GTG
ERR3441212	PRJEB33414	SAMEA5779076	GTG
ERR3441213	PRJEB33414	SAMEA5779077	GTG
ERR3441214	PRJEB33414	SAMEA5779078	GTG
ERR3441215	PRJEB33414	SAMEA5779079	GTG
ERR3441216	PRJEB33414	SAMEA5779080	GTG
ERR3441217	PRJEB33414	SAMEA5779081	GTG
ERR3441218	PRJEB33414	SAMEA5779081	GTG
ERR3441219	PRJEB33414	SAMEA5779082	GTG
ERR3441220	PRJEB33414	SAMEA5779083	GTG
ERR3441221	PRJEB33414	SAMEA5779084	GTG
ERR3441222	PRJEB33414	SAMEA5779085	GTG
ERR3441223	PRJEB33414	SAMEA5779086	GTG
ERR3441224	PRJEB33414	SAMEA5779087	GTG
ERR3441225	PRJEB33414	SAMEA5779088	GTG
ERR3441226	PRJEB33414	SAMEA5779089	GTG
ERR3441227	PRJEB33414	SAMEA5779090	GTG
ERR3441228	PRJEB33414	SAMEA5779091	GTG
ERR3441229	PRJEB33414	SAMEA5779092	GTG
ERR3441230	PRJEB33414	SAMEA5779093	GTG
ERR3441231	PRJEB33414	SAMEA5779094	GTG
ERR3441232	PRJEB33414	SAMEA5779095	GTG
ERR3441233	PRJEB33414	SAMEA5779096	GTG
ERR3441234	PRJEB33414	SAMEA5779097	GTG
ERR3441235	PRJEB33414	SAMEA5779098	GTG
ERR3441236	PRJEB33414	SAMEA5779099	GTG
ERR3441237	PRJEB33414	SAMEA5779100	GTG
ERR3441238	PRJEB33414	SAMEA5779101	GTG
ERR3441239	PRJEB33414	SAMEA5779102	GTG
ERR3441240	PRJEB33414	SAMEA5779102	GTG
ERR3441241	PRJEB33414	SAMEA5779103	GTG
ERR3441242	PRJEB33414	SAMEA5779104	GTG
ERR3441243	PRJEB33414	SAMEA5779105	GTG
ERR3441244	PRJEB33414	SAMEA5779106	GTG
ERR3441245	PRJEB33414	SAMEA5779107	GTG
ERR3441246	PRJEB33414	SAMEA5779108	GTG
ERR3441247	PRJEB33414	SAMEA5779109	GTG
ERR3441248	PRJEB33414	SAMEA5779110	GTG
ERR3441249	PRJEB33414	SAMEA5779111	GTG
ERR3441250	PRJEB33414	SAMEA5779112	GTG
ERR3441251	PRJEB33414	SAMEA5779113	GTG
ERR3441252	PRJEB33414	SAMEA5779114	GTG
ERR3441253	PRJEB33414	SAMEA5779115	GTG
ERR3441254	PRJEB33414	SAMEA5779116	GTG
ERR3441255	PRJEB33414	SAMEA5779117	GTG
ERR3441256	PRJEB33414	SAMEA5779118	GTG
ERR3441257	PRJEB33414	SAMEA5779119	GTG
ERR3441258	PRJEB33414	SAMEA5779120	GTG
ERR3441259	PRJEB33414	SAMEA5779121	GTG
ERR3441260	PRJEB33414	SAMEA5779122	GTG
ERR3441261	PRJEB33414	SAMEA5779123	GTG
ERR3441262	PRJEB33414	SAMEA5779124	GTG
ERR3441263	PRJEB33414	SAMEA5779125	GTG
ERR3441264	PRJEB33414	SAMEA5779126	GTG
ERR3441265	PRJEB33414	SAMEA5779127	GTG
ERR3441266	PRJEB33414	SAMEA5779128	GTG
ERR3441267	PRJEB33414	SAMEA5779129	GTG
ERR3441268	PRJEB33414	SAMEA5779130	GTG
ERR3441269	PRJEB33414	SAMEA5779131	GTG
ERR3441270	PRJEB33414	SAMEA5779132	GTG
ERR3441271	PRJEB33414	SAMEA5779133	GTG
ERR3441272	PRJEB33414	SAMEA5779134	GTG
ERR3441273	PRJEB33414	SAMEA5779135	GTG
ERR3441274	PRJEB33414	SAMEA5779136	GTG
ERR3441275	PRJEB33414	SAMEA5779137	GTG
ERR3441276	PRJEB33414	SAMEA5779138	GTG
ERR3441277	PRJEB33414	SAMEA5779139	GTG
ERR3441279	PRJEB33414	SAMEA5779139	GTG
ERR3441280	PRJEB33414	SAMEA5779140	GTG
ERR3441281	PRJEB33414	SAMEA5779141	GTG
ERR3441282	PRJEB33414	SAMEA5779142	GTG
ERR3441283	PRJEB33414	SAMEA5779143	GTG
ERR3441284	PRJEB33414	SAMEA5779144	GTG
ERR3441285	PRJEB33414	SAMEA5779145	GTG
ERR3441286	PRJEB33414	SAMEA5779146	GTG
ERR3441287	PRJEB33414	SAMEA5779147	GTG
ERR3441288	PRJEB33414	SAMEA5779148	GTG
ERR3441289	PRJEB33414	SAMEA5779149	GTG
ERR3441290	PRJEB33414	SAMEA5779150	GTG
ERR3441291	PRJEB33414	SAMEA5779151	GTG
ERR3441292	PRJEB33414	SAMEA5779152	GTG
ERR3441293	PRJEB33414	SAMEA5779153	GTG
ERR3441295	PRJEB33414	SAMEA5779154	GTG
ERR3441297	PRJEB33414	SAMEA5779155	GTG
ERR3441298	PRJEB33414	SAMEA5779156	GTG
ERR3441299	PRJEB33414	SAMEA5779157	GTG
ERR3441300	PRJEB33414	SAMEA5779158	GTG
ERR3441302	PRJEB33414	SAMEA5779160	GTG
ERR3441303	PRJEB33414	SAMEA5779161	GTG
ERR3441304	PRJEB33414	SAMEA5779162	GTG
ERR3441305	PRJEB33414	SAMEA5779163	GTG
ERR3441306	PRJEB33414	SAMEA5779164	GTG
ERR3441307	PRJEB33414	SAMEA5779165	GTG
ERR3441308	PRJEB33414	SAMEA5779166	GTG
ERR3441309	PRJEB33414	SAMEA5779167	GTG
ERR3441310	PRJEB33414	SAMEA5779169	GTG
ERR3441311	PRJEB33414	SAMEA5779170	GTG
ERR3441312	PRJEB33414	SAMEA5779171	GTG
ERR3441313	PRJEB33414	SAMEA5779172	GTG
ERR3441314	PRJEB33414	SAMEA5779172	GTG
ERR3441315	PRJEB33414	SAMEA5779173	GTG
ERR3441316	PRJEB33414	SAMEA5779173	GTG
ERR3441317	PRJEB33414	SAMEA5779174	GTG
SRR10441914	PRJNA481015	SAMN13283093	GTG
SRR10441921	PRJNA481015	SAMN13283087	GTG
SRR10441959	PRJNA481015	SAMN13283107	GTG
SRR1922792	PRJNA275974	SAMN03375482	GTG
SRR1922793	PRJNA275974	SAMN03375483	GTG
SRR1922794	PRJNA275974	SAMN03375485	GTG
SRR1922795	PRJNA275974	SAMN03375484	GTG
SRR1922796	PRJNA275974	SAMN03375486	GTG
SRR1922797	PRJNA275974	SAMN03418670	GTG
SRR2147681	PRJNA239343	SAMN03144729	GTG
SRR2147693	PRJNA239344	SAMN03121000	GTG
SRR2148415	PRJNA239351	SAMN03140242	GTG
SRR2148805	PRJNA239355	SAMN03144835	GTG
SRR3214359	PRJNA239349	SAMN03223176	GTG
SRR3226388	PRJNA239343	SAMN03144729	GTG
SRR5409206	PRJNA231221	SAMN06173355	GTG
SRR6702975	PRJNA275974	SAMN06446419	GTG
SRR6702976	PRJNA275974	SAMN06446422	GTG
SRR6702977	PRJNA275974	SAMN06446421	GTG
SRR6703032	PRJNA275974	SAMN06446420	GTG
SRR7544373	PRJNA481015	SAMN09671316	GTG
SRR7544416	PRJNA481015	SAMN09671345	GTG
SRR7544460	PRJNA481015	SAMN09671327	GTG
SRR7544461	PRJNA481015	SAMN09671328	GTG
SRR8072911	PRJNA231221	SAMN10228559	GTG
SRR8072912	PRJNA231221	SAMN10228559	GTG
SRR8072914	PRJNA231221	SAMN10228560	GTG
SRR8072915	PRJNA231221	SAMN10228560	GTG
SRR8072918	PRJNA231221	SAMN10228562	GTG
SRR8072919	PRJNA231221	SAMN10228562	GTG
SRR8072920	PRJNA231221	SAMN10228563	GTG
SRR8072921	PRJNA231221	SAMN10228563	GTG
SRR8072924	PRJNA231221	SAMN10228564	GTG
SRR8072925	PRJNA231221	SAMN10228564	GTG
SRR8283090	PRJNA231221	SAMN10228561	GTG
SRR8283091	PRJNA231221	SAMN10228561	GTG
SRR8984879	PRJNA231221	SAMN11056380	GTG
